# Supplementary material for: Inhibition of Ganglioside Synthesis Suppressed Liver Cancer Cell Proliferation through Targeting Kinetochore Metaphase Signaling
Source: Metabolites. 2021 Mar 15;11(3):167. doi: 10.3390/metabo11030167 (PMC7998610; doi:10.3390/metabo11030167)
Supplement: Supplementary file 1 [file metabolites-11-00167-s001.zip]

Archive with 8 entries (8 files):
- Fig R1 S1.pptx
- Fig R1 S2.pptx
- Fig R1 S3.pptx
- Fig R1 S4.pptx
- Fig R1 S5.pptx
- Fig R1 S6.pptx
- Fig R1 S7.pptx
- Table S1.xlsx
