# Supplementary material for: Inhibition of Ganglioside Synthesis Suppressed Liver Cancer Cell Proliferation through Targeting Kinetochore Metaphase Signaling
Source: Metabolites. 2021 Mar 15;11(3):167. doi: 10.3390/metabo11030167 (PMC7998610; doi:10.3390/metabo11030167)
Supplement: Supplementary file 1 [file metabolites-11-00167-s001.zip › Table S1.xlsx]

## Sheet: Sheet1
Table S1. Raw dataset of nLC-MS/MS-based proteome analysis.
Accession	DMSO	PDMP12.5	PDMP25	PDMP50
A0A087X1C5	0	127.077	162.113	109.557
A0A0B4J2D5	94.9998	86.6915	118.072	130.514
A0A1B0GVQ3	78.1322	153.93	102.228	113.707
A0AV96	86.566	113.968	127.88	157.177
A0AVT1	102.001	47.1517	76.86	110.594
A0FGR8	23.2328	59.2039	69.5984	89.9487
A0MZ66	95.7955	101.915	79.5949	121.073
A0PJE2	106.457	44.403	92.0434	106.133
A1L020	91.9764	89.4402	138.442	199.091
A1L0T0	61.5828	58.5696	86.7622	99.8047
A1L188	117.278	90.4974	89.0255	134.975
A2A3N6	93.7268	0	78.3689	148.047
A2RTX5	125.871	93.6691	116.186	170.768
A3KN83	92.6129	44.8258	44.1355	0
A4D1E9	82.4287	63.4328	91.6661	87.1475
A4D1P6	113.14	107.836	125.805	149.707
A5YKK6	94.8407	84.577	93.3636	112.254
A6NCE7	59.9915	67.8731	123.73	247.644
A6NCS6	109.003	93.6691	109.584	127.09
A6ND36	0	0	0	1244.96
A6NDG6	56.3316	69.5646	80.7265	86.94
A6NDU8	94.3633	88.5945	105.058	172.324
A6NE01	0	0	0	233.742
A6NGB9	114.414	102.973	175.599	180.416
A6NGY3	91.9764	101.915	127.88	133.626
A6NH11	106.139	101.07	53.9434	164.024
A6NHL2	72.8809	43.5572	78.086	86.7325
A6NHR9	98.978	40.8084	91.5718	73.2454
A6NI56	0	300.883	0	1097.33
A6NIE9	53.3081	0	74.9738	136.22
A6NIH7	76.3818	0	90.4401	101.465
A6NL99	101.206	66.1815	156.738	171.701
A6ZKI3	76.2226	74.4278	73.0877	99.7009
A7E2Y1	0	765.211	0	807.567
A8MT70	326.055	231.741	0	302.63
A8MV72	149.581	326.679	110.433	143.482
A8MW92	96.1137	74.0049	97.8904	101.672
A8MWD9	79.8826	76.7537	96.4758	56.8534
A8MXT2	85.293	163.445	189.556	135.701
A8MXV4	89.5894	96.2064	110.527	140.577
A9Z1Z3	141.625	114.813	109.49	159.667
B1AJZ9	132.554	130.883	151.362	140.992
B7ZAQ6	135.419	70.1989	133.727	110.283
B7ZW38	86.2477	42.7114	89.8743	78.8478
C9JLW8	116.96	98.3208	112.036	149.396
D6REC4	0	0	0	114.018
E9PAV3	70.3349	69.5646	69.0325	64.6344
E9PQX1	128.417	11.6293	84.4045	47.3087
E9PRG8	97.0685	76.3308	78.1803	69.9255
L0R6Q1	87.2025	72.9477	82.5184	88.0813
O00116	87.9982	74.2164	94.4953	101.88
O00139	97.5459	92.4004	86.4793	87.9775
O00148	73.8357	96.6293	113.074	113.292
O00151	62.6967	55.8209	63.657	71.4817
O00154	90.8625	83.9427	89.0255	92.1274
O00159	98.5007	85.4228	122.033	156.243
O00161	85.1338	91.3432	98.8334	104.681
O00165	168.04	122.637	115.714	126.053
O00170	107.094	91.5547	112.414	121.592
O00178	81.633	55.8209	95.7213	113.707
O00186	87.0434	71.4676	85.7248	108.519
O00193	85.4521	55.1865	88.8369	96.5885
O00203	102.638	105.933	101.097	110.283
O00217	77.0183	91.1318	102.889	116.3
O00231	96.1137	84.9999	100.437	112.254
O00232	98.8189	94.7263	108.264	118.998
O00233	52.5125	78.0223	119.298	130.825
O00244	55.3768	52.0149	86.5736	80.7152
O00255	108.048	87.9601	120.43	102.087
O00257	151.331	117.774	161.925	214.86
O00264	94.5224	101.07	121.09	138.814
O00267	65.2428	60.2611	88.8369	89.1187
O00273	108.367	79.9253	106.284	116.715
O00299	119.028	97.0522	123.07	134.664
O00303	89.4303	82.8855	88.3654	111.113
O00308	108.526	19.4527	83.5557	67.5393
O00330	94.6816	92.4004	123.353	130.514
O00338	103.752	138.495	144.572	190.998
O00400	99.6146	72.3134	113.828	218.699
O00401	49.1708	0	40.3633	159.667
O00408	133.35	85.6343	129.955	148.358
O00410	94.5224	80.1368	100.72	109.972
O00411	20.2093	47.9975	72.2389	81.5452
O00422	68.2662	87.9601	100.625	130.825
O00425	118.869	115.448	143.535	164.335
O00429	73.9948	56.8781	81.2924	94.7211
O00442	116.323	133.843	128.446	137.257
O00458	68.9027	129.826	189.651	667.405
O00461	90.5442	71.2562	152.211	185.188
O00469	101.206	91.9775	96.6644	81.0265
O00471	0	346.132	0	492.695
O00483	90.226	115.659	143.063	131.759
O00487	111.39	117.985	117.412	122.422
O00499	86.7251	45.6716	86.102	111.632
O00505	77.6548	59.8383	70.2585	86.4213
O00515	61.9011	58.781	79.9721	71.0667
O00541	97.2276	94.7263	107.887	120.969
O00560	139.715	117.139	146.836	161.638
O00566	95.4772	0	113.168	107.482
O00567	124.916	117.562	133.161	147.01
O00571	88.4755	85.8457	103.077	108.312
O00584	92.9312	76.7537	79.6892	72.4154
O00585	34.2127	0	33.2903	59.1358
O00625	87.5208	59.2039	91.1946	127.401
O00629	86.8843	67.2388	92.7035	105.822
O00743	141.306	136.38	161.925	166.099
O00746	76.7	74.2164	89.6857	84.7613
O00754	105.661	93.8805	108.075	103.747
O00762	39.3048	31.0821	19.5215	13.2796
O00764	108.367	24.9502	107.227	129.684
O00767	28.8023	44.8258	93.9295	122.007
O14495	254.924	89.0173	191.348	0
O14497	84.9747	56.0323	124.013	103.228
O14513	135.259	154.776	158.152	8.29976
O14521	109.162	96.4178	126.654	123.459
O14530	95.9546	74.0049	84.1216	89.3262
O14545	76.8592	102.338	77.6144	95.7585
O14548	114.254	10.1492	36.3081	41.3951
O14561	107.73	100.435	108.547	109.868
O14562	91.6581	73.1591	98.7391	95.4473
O14579	90.3851	80.5596	99.7765	126.053
O14602	113.3	103.607	109.962	0
O14617	108.208	89.6517	115.809	114.848
O14618	134.145	122.637	145.044	158.422
O14639	80.5191	59.8383	91.7604	103.54
O14641	67.9479	73.582	62.5254	122.007
O14647	83.8608	33.1965	186.916	188.405
O14653	13.6851	4.4403	12.7314	18.3632
O14656	79.8826	77.5994	67.6179	91.4012
O14657	138.919	94.3034	112.602	115.47
O14662	84.3382	124.328	61.0164	129.373
O14672	55.3768	109.527	60.262	66.5019
O14681	94.5224	87.3258	0	76.2541
O14715	181.566	172.537	184.558	252.209
O14735	115.05	106.779	119.487	139.644
O14737	66.3567	70.4104	75.634	65.2569
O14744	93.2494	92.8233	106.378	109.453
O14745	92.4538	92.4004	112.697	112.981
O14763	96.1137	0	110.245	234.572
O14773	107.73	81.6169	91.6661	108.623
O14776	95.7955	82.6741	90.4401	95.3435
O14777	105.025	34.0423	38.2885	66.0869
O14787	99.6146	11.2065	39.6088	86.8363
O14802	83.3834	43.3457	74.9738	79.7815
O14810	81.4739	62.1641	73.0877	92.6461
O14818	99.6146	90.9203	103.549	121.695
O14828	97.8641	73.7935	115.997	133.107
O14841	169.949	94.5149	170.884	199.402
O14880	49.8073	42.9229	44.89	56.2309
O14893	82.2695	139.764	120.996	113.811
O14907	77.8139	80.9825	90.6288	96.4848
O14908	83.8608	22.4129	110.15	124.6
O14910	102.638	97.0522	109.396	120.347
O14929	88.9529	77.8109	89.3085	79.989
O14933	85.4521	16.0696	82.1411	111.424
O14936	87.839	62.3756	98.4562	108.727
O14949	85.6112	86.48	103.077	117.649
O14950	89.9077	76.7537	89.3085	106.963
O14957	49.6481	44.8258	48.0964	69.303
O14964	80.5191	103.395	128.823	100.116
O14965	70.0166	57.0895	45.5501	86.7325
O14967	76.3818	0	207.192	263.725
O14974	42.9647	60.0497	91.1946	96.0698
O14975	47.5795	27.9104	46.7761	60.1733
O14976	21.4824	6.55472	140.328	163.609
O14979	113.777	106.567	91.2889	109.972
O14980	96.432	87.7487	100.154	118.272
O14981	73.8357	40.8084	62.3367	59.8621
O15027	104.548	110.373	141.743	181.246
O15031	98.6598	88.1716	114.677	117.857
O15033	104.866	0	0	110.698
O15041	379.522	308.495	375.812	432.833
O15042	99.7737	61.7412	95.5327	80.9227
O15047	87.5208	105.721	90.0629	83.4126
O15056	125.712	108.047	168.243	189.753
O15066	224.371	174.017	99.9651	84.3464
O15067	87.5208	73.1591	94.7782	94.2023
O15078	106.457	118.831	119.015	147.321
O15091	95.7955	63.0099	93.8352	101.153
O15111	104.07	75.9079	84.5931	115.47
O15116	133.35	104.876	90.9117	156.969
O15118	108.367	73.7935	95.1555	109.246
O15120	130.804	113.968	122.599	129.165
O15126	106.775	100.012	109.113	123.874
O15127	121.415	77.5994	134.859	151.989
O15143	99.2963	106.144	124.485	146.491
O15144	122.211	112.487	124.579	120.554
O15145	101.047	112.276	124.391	129.58
O15155	67.9479	52.8607	90.6288	108.104
O15160	112.822	153.084	97.0416	106.341
O15164	74.4722	52.8607	46.0217	115.367
O15173	111.549	103.607	105.718	150.744
O15212	95.6363	93.8805	106.095	128.958
O15213	278.793	174.652	331.96	0
O15217	39.9413	95.5721	390.901	431.173
O15226	155.469	39.9627	111.942	132.381
O15228	75.5861	70.6218	118.638	110.179
O15230	185.544	177.612	302.63	440.095
O15231	113.14	237.873	127.88	302.734
O15258	101.206	106.99	106.661	136.946
O15260	113.459	123.905	119.581	161.949
O15269	69.8575	63.2213	86.6679	90.2599
O15270	64.1289	13.7438	70.5414	66.9169
O15294	114.732	102.55	96.9473	101.361
O15305	85.293	80.3482	92.1377	97.3147
O15321	94.3633	99.5895	133.727	167.551
O15347	84.9747	77.8109	89.9686	102.295
O15355	120.46	112.91	114.583	125.015
O15371	87.2025	79.0795	88.554	92.5424
O15372	70.3349	71.0447	87.9882	95.2398
O15382	132.077	108.047	130.238	142.445
O15391	80.36	109.95	118.544	80.3002
O15397	96.5911	84.7885	119.77	96.8998
O15400	73.9948	83.7313	90.3458	103.332
O15431	61.4237	103.818	177.485	225.546
O15440	0	0	6.9787	12.0347
O15446	84.4973	90.4974	72.0503	96.4848
O15460	57.6046	54.3408	69.2211	17.637
O15480	83.7017	84.3656	83.5557	155.413
O15484	0	186.281	0	220.566
O15498	90.5442	79.7139	121.844	136.739
O15511	90.7033	87.5372	125.334	140.889
O15514	77.4957	89.8631	66.0147	104.681
O15523	183.316	141.455	158.53	155.932
O15530	64.6062	70.1989	57.0556	93.9948
O15533	138.124	0	136.65	0
O15541	108.526	107.413	144.666	152.716
O15551	98.8189	54.3408	46.2103	41.4988
O43143	116.8	101.704	116.186	110.076
O43148	137.805	136.38	86.4793	103.228
O43156	81.3148	48.2089	4.99826	89.015
O43159	116.641	93.4576	117.035	148.877
O43169	87.9982	111.853	96.2872	123.874
O43172	101.047	70.1989	110.15	112.358
O43175	92.6129	97.475	118.072	148.877
O43181	122.211	127.288	189.274	197.846
O43237	85.1338	75.0621	108.736	100.946
O43242	112.663	97.6865	115.997	131.448
O43252	59.0367	22.2015	81.1981	78.2253
O43264	76.5409	67.6616	75.634	93.1649
O43272	106.616	0	148.533	145.557
O43290	98.6598	66.1815	111.376	99.5972
O43303	81.633	90.7089	136.085	150.952
O43324	118.551	113.545	126.088	147.425
O43347	0	56.8781	0	0
O43390	97.2276	84.3656	97.5131	115.989
O43395	107.889	127.923	137.593	138.295
O43396	86.0886	90.7089	88.2711	92.7499
O43399	105.502	76.5422	102.04	116.197
O43402	83.2243	46.5174	89.78	86.6288
O43427	145.284	13.7438	167.3	192.243
O43432	95.9546	132.363	136.839	145.557
O43447	86.0886	91.1318	71.6731	85.1763
O43451	251.901	27.4875	0	0
O43464	0	82.8855	119.487	127.816
O43488	109.321	81.8283	118.544	142.445
O43491	90.0668	79.5024	98.079	114.952
O43493	77.3365	113.122	177.391	216.105
O43505	161.356	133.843	134.576	158.526
O43570	235.988	209.751	190.311	152.301
O43572	130.645	80.1368	134.01	142.652
O43583	89.4303	72.3134	102.04	101.88
O43592	113.618	102.127	123.353	142.237
O43598	204.639	173.383	116.469	242.353
O43615	107.412	90.7089	118.826	122.837
O43617	124.916	62.7985	107.132	121.695
O43639	185.385	260.92	143.441	176.577
O43657	112.663	102.127	130.332	163.09
O43660	112.027	112.91	131.275	156.554
O43663	143.375	75.0621	65.8261	73.3492
O43670	98.0233	85.2114	102.7	102.398
O43674	80.2009	93.4576	119.77	128.024
O43676	104.388	104.876	124.579	147.217
O43678	115.368	140.398	100.72	82.2714
O43681	112.027	105.298	113.64	142.341
O43684	80.2009	82.4626	94.0238	103.955
O43707	77.0183	68.9303	85.7248	92.9574
O43708	68.5845	19.6642	70.9186	84.9688
O43709	63.4923	69.3532	57.5271	75.7354
O43719	95.9546	59.6268	74.0308	67.1243
O43747	112.504	113.122	125.899	131.551
O43752	0	106.99	0	181.661
O43760	111.231	84.1542	170.884	177.822
O43765	82.1104	72.1019	93.2693	103.643
O43766	138.76	35.5224	154.003	148.462
O43768	71.6079	83.5198	103.737	93.1649
O43772	94.0451	119.042	134.481	131.448
O43776	108.526	108.47	119.77	140.059
O43790	761.59	38.9054	38.7601	40.0464
O43795	106.457	105.298	114.205	145.453
O43809	99.9328	101.07	91.2889	104.681
O43813	92.6129	67.0273	103.643	118.79
O43815	122.37	71.679	123.636	136.116
O43818	115.209	96.6293	151.457	184.255
O43819	93.7268	91.7661	122.882	94.3061
O43823	65.561	76.9651	61.3937	111.839
O43824	80.2009	76.7537	92.7035	88.6
O43837	82.5878	71.0447	83.3671	96.4848
O43847	60.3098	59.4154	68.3724	73.6604
O43852	87.6799	86.48	120.335	155.932
O43865	104.707	94.092	113.923	140.266
O43903	85.9295	58.5696	86.5736	89.1187
O43913	75.9044	61.3184	53.8491	63.0782
O43916	145.603	74.8507	148.722	150.848
O43920	96.2729	92.4004	96.5701	116.197
O43929	124.28	107.624	124.391	91.5049
O60216	91.1807	29.1791	113.451	109.661
O60220	94.5224	69.1417	100.154	121.384
O60229	103.752	42.0771	119.298	110.076
O60231	113.14	70.1989	100.154	116.404
O60232	103.115	89.2288	125.334	135.286
O60244	31.0301	0	68.9382	72.4154
O60256	84.6565	91.7661	113.545	111.113
O60262	103.115	114.602	146.175	137.361
O60264	114.573	98.5323	94.4953	105.615
O60271	83.7017	69.9875	122.504	117.753
O60281	56.0133	0	71.956	66.0869
O60284	70.1757	0	96.3815	57.7871
O60287	97.3868	24.7388	165.131	124.496
O60306	88.6347	49.689	93.6466	98.456
O60313	91.9764	92.6119	131.369	134.56
O60318	103.275	0	66.3919	70.548
O60333	56.9681	84.3656	124.391	117.545
O60341	95.9546	75.0621	79.029	71.5855
O60343	126.03	57.3009	102.983	260.716
O60356	78.1322	142.089	238.879	413.328
O60427	63.3332	0	23.2938	65.7756
O60437	123.325	9.09203	152.117	17.0145
O60443	87.5208	31.9278	73.7479	97.0035
O60481	66.9932	158.793	121.278	219.633
O60488	77.4957	83.7313	112.885	135.909
O60493	89.2712	85.6343	94.8726	112.047
O60496	136.692	146.318	161.925	266.837
O60506	94.3633	84.7885	92.7035	107.378
O60508	19.4137	53.2835	17.3524	18.467
O60522	251.901	264.515	180.503	217.143
O60524	168.199	194.316	91.3832	126.675
O60547	123.166	128.557	113.074	130.514
O60551	73.8357	64.0671	111.093	118.687
O60568	70.3349	75.2736	96.0985	103.955
O60573	47.8977	68.296	73.3706	76.4616
O60610	77.0183	66.1815	91.1946	91.4012
O60637	130.963	196.853	221.904	218.491
O60664	113.14	100.435	116.092	129.165
O60669	94.0451	79.0795	3.11212	1.7637
O60678	84.1791	69.1417	115.243	106.548
O60684	104.07	75.2736	103.549	114.433
O60701	105.661	92.4004	117.035	143.275
O60716	86.566	75.6965	109.019	116.923
O60725	118.551	98.9551	95.5327	115.055
O60739	42.8056	0	53.189	49.7986
O60749	91.3399	92.189	85.7248	105.511
O60762	101.206	88.5945	103.832	122.318
O60763	99.9328	94.9377	117.412	150.433
O60783	72.2444	97.2636	133.633	141.718
O60784	123.166	59.4154	128.729	140.162
O60814	129.053	143.358	102.323	126.675
O60826	35.4857	105.298	22.0678	27.078
O60828	92.4538	82.0397	88.6483	92.3349
O60830	93.8859	109.316	124.296	119.205
O60831	102.479	133.632	127.314	142.341
O60832	93.5677	94.9377	118.732	128.646
O60841	90.8625	82.0397	113.451	112.047
O60869	98.5007	113.545	109.207	126.571
O60870	98.8189	72.3134	110.81	108.519
O60884	76.8592	90.0746	103.643	98.8709
O60888	144.807	106.144	125.711	123.77
O60902	169.154	0	369.211	284.578
O60925	105.661	111.219	130.426	104.785
O60934	159.765	105.298	139.668	216.001
O60936	109.64	150.336	128.257	155.517
O60942	58.8776	61.1069	61.5823	95.8623
O75027	61.5828	53.495	116.092	137.257
O75044	71.1305	0	88.554	86.94
O75063	55.5359	0	32.3472	90.4674
O75083	94.2042	92.6119	104.775	119.517
O75093	268.768	211.443	225.959	216.001
O75116	128.894	119.888	134.953	145.557
O75122	69.8575	55.6094	97.8904	135.701
O75127	117.914	72.3134	98.8334	113.084
O75131	114.095	97.2636	144.949	149.5
O75132	181.725	252.674	167.394	0
O75146	77.1774	59.4154	86.2906	138.71
O75147	96.432	0	0	0
O75150	96.7502	38.4826	53.4719	46.0637
O75151	84.3382	77.1766	124.202	122.318
O75152	94.8407	73.582	88.4597	70.548
O75153	60.1506	45.2487	51.8687	65.5681
O75165	87.9982	58.1467	91.7604	104.681
O75170	114.095	89.0173	153.72	144.831
O75175	113.14	69.9875	106.755	130.514
O75190	50.4438	49.9005	72.1446	72.7267
O75191	158.97	91.5547	133.444	206.353
O75192	83.2243	35.3109	89.2142	79.2628
O75208	73.1992	64.0671	68.9382	96.4848
O75223	85.4521	104.03	128.54	128.439
O75251	116.323	126.231	115.431	142.652
O75306	99.9328	103.184	131.558	128.128
O75312	70.0166	63.6442	87.2337	92.7499
O75323	115.846	88.383	16.598	18.1557
O75340	108.048	104.241	127.503	142.652
O75347	86.7251	94.7263	100.72	107.274
O75348	101.842	89.6517	103.36	135.39
O75351	87.6799	67.6616	88.8369	110.387
O75352	104.866	89.0173	118.638	125.119
O75356	89.7486	70.6218	77.4258	90.5712
O75363	96.2729	57.7238	103.643	0
O75367	116.005	100.858	119.392	129.476
O75368	229.782	130.249	267.737	245.466
O75369	91.8173	83.7313	99.2107	119.205
O75380	67.4706	99.378	125.805	146.491
O75381	119.347	104.664	125.239	121.695
O75390	108.048	99.1666	102.983	116.508
O75391	91.1807	76.5422	84.0273	97.5222
O75396	101.524	105.933	129.295	145.557
O75400	105.343	65.3358	98.4562	115.885
O75410	98.3415	87.5372	101.757	109.764
O75414	90.7033	86.9029	106.001	149.603
O75417	0	0	153.909	128.958
O75419	99.4554	78.4452	86.3849	69.8218
O75431	97.3868	101.704	118.638	143.897
O75436	91.8173	87.9601	100.625	112.047
O75438	106.775	111.43	111.471	119.205
O75439	96.1137	101.915	112.885	127.194
O75475	104.548	105.721	119.015	126.779
O75477	121.574	112.91	126.182	144.831
O75489	97.0685	67.8731	86.6679	103.955
O75494	40.8961	37.4253	70.1642	78.329
O75506	43.9195	13.5323	44.6071	42.9513
O75521	100.888	82.4626	102.7	105.096
O75530	102.161	85.8457	79.6892	101.465
O75531	89.2712	71.2562	105.152	110.802
O75533	86.566	73.1591	101.663	106.756
O75534	77.1774	69.5646	72.1446	66.9169
O75569	113.14	94.092	107.604	115.574
O75593	102.638	57.5124	185.407	132.485
O75600	120.301	98.5323	139.574	168.693
O75607	62.0602	43.1343	67.1464	75.2166
O75608	96.5911	78.8681	112.225	127.609
O75616	46.4656	66.393	76.4827	125.326
O75629	137.646	91.3432	116.092	139.644
O75643	97.5459	93.8805	102.7	109.972
O75648	29.5979	0	0	30.8129
O75663	72.4036	96.6293	123.07	111.528
O75683	131.44	84.577	247.272	150.018
O75688	108.685	101.281	125.428	128.646
O75689	163.903	87.1144	166.074	237.581
O75691	99.2963	71.0447	102.511	98.3522
O75694	95.159	68.0845	78.8404	103.228
O75695	79.2461	165.56	122.787	101.153
O75717	81.7921	602.4	65.6375	48.6574
O75718	81.1556	42.9229	84.7817	104.785
O75746	166.289	79.9253	195.686	176.474
O75781	0	270.858	111.188	81.7527
O75787	118.073	116.716	128.351	168.485
O75792	103.434	84.9999	0	0
O75794	28.9614	32.985	66.2033	35.7927
O75795	151.809	123.905	140.234	138.295
O75818	98.978	69.9875	91.5718	132.796
O75821	81.4739	80.1368	94.5896	96.5885
O75822	89.4303	93.4576	108.264	117.545
O75832	79.7235	105.51	115.809	135.597
O75844	93.8859	86.9029	97.3245	116.923
O75874	101.683	107.624	124.673	146.491
O75879	0	89.4402	5.37548	184.047
O75880	87.2025	57.3009	108.453	100.22
O75882	0	0	111.565	163.92
O75884	19.5728	13.5323	21.1247	117.234
O75907	90.8625	69.1417	117.129	122.422
O75909	40.2596	65.5472	64.5058	120.658
O75911	125.712	39.9627	77.1429	90.1562
O75915	194.296	154.776	210.87	208.428
O75934	101.524	81.6169	103.266	110.387
O75937	71.2896	58.9925	120.524	119.413
O75940	107.094	89.2288	98.079	108.934
O75943	0	32.7736	116.092	81.3377
O75947	96.9094	85.2114	93.175	111.217
O75955	144.648	124.963	191.16	205.938
O75964	88.7938	113.333	111.753	121.799
O75976	83.2243	98.9551	118.826	158.94
O75995	79.2461	80.9825	79.029	86.1101
O76003	81.633	69.9875	85.7248	80.404
O76011	1909.54	0	0	0
O76021	102.161	93.8805	113.262	124.6
O76024	60.628	64.0671	63.94	73.6604
O76031	102.956	87.9601	99.3993	109.661
O76038	71.2896	55.398	73.8422	96.1735
O76062	85.6112	0	167.206	225.027
O76071	58.5594	39.9627	73.3706	49.2799
O76080	36.5996	48.8432	86.7622	82.0639
O76094	95.9546	79.9253	95.3441	105.2
O76095	93.0903	82.0397	116.846	108.727
O77932	20.5276	17.9726	84.0273	336.659
O94760	101.047	86.9029	111.376	136.842
O94766	128.258	101.281	144.761	185.603
O94776	113.618	106.99	92.3263	114.329
O94819	79.087	79.7139	82.8013	0
O94822	55.2177	35.5224	68.1838	72.5192
O94826	99.4554	91.7661	99.7765	113.188
O94832	134.145	120.099	100.531	145.765
O94854	106.775	65.7587	105.341	128.231
O94855	116.96	125.808	141.743	201.684
O94874	100.728	87.7487	125.239	148.255
O94880	106.457	58.5696	79.5949	102.295
O94886	109.481	196.007	156.266	223.99
O94888	106.457	80.5596	79.5006	99.2859
O94900	87.3616	101.492	134.67	130.929
O94901	101.206	111.853	160.227	145.868
O94903	100.41	83.7313	103.266	122.629
O94905	140.67	125.385	147.024	155.102
O94906	97.8641	103.818	104.02	112.877
O94925	83.8608	81.6169	102.511	116.093
O94952	38.9865	0	41.5893	25.003
O94966	100.569	65.7587	128.069	104.681
O94972	113.618	83.0969	108.641	115.47
O94973	99.2963	96.6293	122.787	117.96
O94979	119.665	104.876	117.035	145.453
O94992	112.981	72.7363	107.51	110.283
O95047	133.191	228.569	176.448	111.217
O95049	99.2963	143.992	188.331	154.479
O95059	34.5309	0	45.4558	54.8822
O95070	78.9278	80.5596	104.869	150.122
O95081	97.0685	83.7313	112.414	95.6548
O95104	93.5677	50.1119	87.9882	107.586
O95139	99.7737	78.0223	125.145	142.03
O95140	75.5861	23.0472	76.6714	104.785
O95150	0	0	63.1855	103.747
O95155	29.9162	72.9477	100.154	123.252
O95159	124.598	127.923	104.303	124.081
O95163	100.251	95.7835	106.661	113.707
O95168	125.712	115.659	130.238	147.943
O95169	183.316	229.838	39.8917	30.1904
O95182	114.414	80.5596	234.069	109.142
O95183	198.274	205.099	202.288	229.8
O95197	101.842	108.047	140.611	161.43
O95202	83.2243	92.6119	124.956	113.396
O95208	83.5426	71.0447	96.6644	92.8536
O95210	102.32	89.8631	114.3	143.378
O95218	128.099	137.226	137.311	128.646
O95219	128.417	115.448	156.266	159.459
O95221	49.489	10.995	58.1872	68.5768
O95232	88.4755	77.1766	106.284	94.9286
O95235	112.504	118.408	0	0
O95239	60.1506	61.9527	66.109	45.7525
O95249	84.4973	75.6965	100.437	145.038
O95251	97.2276	52.2263	79.7835	42.2251
O95260	79.2461	58.5696	136.085	117.13
O95292	112.663	99.5895	131.464	131.759
O95295	0	0	147.213	148.047
O95297	103.434	83.5198	109.867	128.543
O95298	123.166	81.194	138.914	98.6635
O95299	108.526	84.1542	111.471	125.223
O95302	48.216	136.803	106.001	128.024
O95336	115.846	117.139	120.052	155.932
O95340	89.2712	76.7537	81.1038	90.7787
O95342	49.9664	0	79.4063	99.8047
O95347	85.7704	67.2388	76.5771	85.5913
O95352	57.2863	52.6492	80.4436	118.79
O95359	73.3583	67.6616	100.814	164.647
O95361	121.893	0	132.124	192.658
O95372	137.328	130.672	124.768	190.583
O95373	78.6096	65.1243	87.8939	107.897
O95376	49.489	35.5224	72.8048	63.182
O95379	72.7218	35.7338	82.4241	0
O95394	109.162	97.2636	127.974	152.612
O95400	167.085	96.2064	32.7244	113.292
O95406	37.3952	0	36.8739	108.208
O95433	71.4488	68.296	81.2924	81.0265
O95453	101.683	52.0149	74.9738	45.6487
O95456	108.685	42.9229	51.2085	66.3981
O95460	112.504	171.48	183.049	62.6632
O95470	70.3349	101.281	74.8795	94.5136
O95478	152.286	0	156.078	0
O95479	141.465	112.91	139.008	167.033
O95486	90.0668	70.8333	95.2498	103.125
O95487	77.4957	40.3855	92.7978	118.583
O95551	0	0	146.27	119.724
O95562	89.7486	72.1019	114.3	142.341
O95563	86.566	95.1492	108.83	129.891
O95571	58.5594	52.6492	67.5236	57.5796
O95573	119.824	110.584	145.138	199.091
O95602	82.906	75.485	99.5879	70.2368
O95630	105.343	76.7537	126.843	171.598
O95639	67.4706	66.6044	97.2302	77.3953
O95671	100.569	74.2164	103.36	134.975
O95674	75.9044	68.9303	105.812	120.762
O95684	66.5158	63.8557	86.0077	59.7583
O95707	72.7218	0	86.6679	156.969
O95716	97.5459	90.0746	102.794	133.626
O95718	59.6733	50.7462	69.1268	102.295
O95721	85.7704	49.689	80.255	83.2051
O95747	103.115	86.6915	102.794	120.658
O95749	64.7654	72.7363	110.905	136.531
O95751	0	0	449.937	0
O95757	98.5007	114.39	129.86	131.863
O95758	113.618	101.281	133.161	137.05
O95777	101.365	81.8283	123.825	138.71
O95782	120.779	116.082	137.499	140.681
O95793	72.2444	58.781	74.5023	77.1878
O95816	79.8826	69.7761	82.3298	95.2398
O95817	13.6851	34.888	45.8331	91.1937
O95831	91.6581	96.2064	117.978	124.393
O95832	98.6598	176.343	198.421	120.243
O95857	115.05	100.435	117.978	126.986
O95861	102.797	101.281	110.056	125.015
O95864	160.243	128.769	157.681	194.422
O95865	124.28	104.876	146.081	167.863
O95876	314.12	238.507	193.706	345.374
O95881	104.229	100.224	104.775	126.571
O95926	67.4706	52.6492	66.2976	53.1185
O95954	90.8625	76.3308	98.6448	104.37
O95983	64.6062	71.0447	112.602	113.396
O95989	199.229	197.699	234.729	215.068
O95994	78.1322	83.7313	94.3067	105.096
O95999	86.7251	49.0547	67.2407	84.9688
O96000	66.834	103.607	114.583	83.4126
O96005	54.2629	51.8034	60.7335	58.6171
O96007	93.0903	64.9129	73.6535	89.3262
O96008	97.3868	90.286	97.7018	121.592
O96011	127.462	104.664	152.871	199.713
O96013	71.6079	74.4278	57.81	82.2714
O96017	90.7033	0	0	0
O96019	108.048	84.577	109.679	128.854
P00167	83.2243	67.8731	103.737	139.021
P00338	102.797	108.682	101.285	97.7297
P00352	73.8357	65.3358	77.5201	91.7124
P00367	103.593	101.492	117.129	128.335
P00374	105.98	117.562	94.2124	104.681
P00387	116.482	96.8407	119.487	135.597
P00390	117.119	98.7437	122.693	136.635
P00395	105.184	136.169	138.442	154.687
P00403	130.167	124.54	145.421	149.707
P00439	98.0233	89.6517	123.447	138.71
P00441	85.7704	69.9875	89.3085	119.102
P00491	91.3399	88.8059	95.8156	117.857
P00492	70.9714	51.3806	75.7283	82.6864
P00505	101.524	98.3208	112.036	121.073
P00533	83.7017	75.485	78.9347	91.6087
P00558	117.755	108.259	120.713	127.09
P00568	151.968	138.918	142.309	193.903
P00734	150.217	123.06	156.078	130.825
P00846	104.548	91.7661	107.415	114.64
P00918	112.027	72.5248	78.1803	89.015
P00966	80.0417	80.1368	112.319	141.407
P00995	0	0	78.8404	110.076
P01009	140.351	129.826	156.738	158.318
P01019	145.603	111.642	173.524	192.97
P01023	119.028	97.2636	124.391	110.076
P01024	6.36515	0	13.1086	14.4208
P01034	94.5224	97.475	96.9473	92.3349
P01111	97.705	90.286	92.9864	110.802
P01116	63.9697	62.3756	56.9613	76.2541
P01130	56.8089	50.1119	90.8174	159.874
P01344	120.779	106.356	153.343	154.168
P01566	113.3	54.9751	103.454	114.226
P01880	13.5259	0	0	0
P01889	110.276	26.0074	129.106	65.0494
P02042	216.892	234.067	222.47	378.262
P02533	334.329	86.2686	128.163	396.521
P02545	95.4772	99.378	107.51	126.053
P02549	73.6766	35.3109	45.9274	70.548
P02647	20.6867	24.5273	32.1586	36.519
P02649	83.3834	79.291	121.184	173.361
P02652	88.1573	105.298	142.309	136.427
P02655	26.4154	25.1617	44.0412	39.9426
P02656	82.2695	66.1815	100.437	119.517
P02671	107.571	68.7189	96.7587	113.292
P02675	66.6749	69.7761	82.0468	64.0119
P02679	114.414	87.5372	131.181	136.116
P02751	116.323	57.7238	107.415	145.038
P02753	39.9413	79.0795	128.257	132.381
P02760	115.687	133.843	145.987	191.932
P02763	28.0066	34.888	60.262	10.271
P02765	165.494	257.326	292.822	382.723
P02766	76.5409	62.3756	104.02	109.246
P02768	98.1824	125.808	145.327	159.563
P02771	42.1691	37.0025	45.7388	34.9628
P02786	119.665	105.51	109.301	132.796
P02787	81.7921	105.51	137.028	140.681
P02792	100.251	80.7711	105.152	153.338
P02794	124.28	130.672	99.6822	112.773
P02795	198.593	194.104	232.655	325.662
P03886	105.184	31.0821	123.636	155.517
P03891	93.2494	111.43	75.7283	127.816
P03897	105.821	99.1666	145.892	154.791
P03905	89.9077	120.945	91.8547	135.286
P03915	91.0216	55.1865	96.1928	122.629
P03928	68.5845	91.3432	115.997	105.2
P04004	126.666	110.373	151.457	169.108
P04035	0	0	0	15.2508
P04040	78.4504	59.8383	87.7996	100.22
P04062	81.9513	86.0571	142.875	173.154
P04066	174.882	0	0	0
P04075	87.2025	92.6119	95.4384	96.0698
P04080	106.457	87.1144	112.319	154.791
P04083	110.913	82.8855	105.718	141.718
P04114	93.8859	100.224	140.894	239.656
P04156	81.1556	70.1989	61.8652	92.3349
P04179	137.01	124.117	150.796	179.379
P04181	98.0233	95.3606	103.266	121.903
P04183	108.685	98.1094	73.7479	51.8735
P04198	15.7537	15.8582	19.993	19.1932
P04264	225.326	68.5074	80.0664	432.314
P04279	256.356	188.184	306.308	195.459
P04406	102.956	103.395	105.529	108.104
P04424	108.844	106.144	127.597	149.603
P04435	65.7201	0	63.0912	47.2049
P04628	270.678	201.928	198.987	197.949
P04632	103.911	85.2114	114.205	120.554
P04637	73.8357	139.975	181.823	191.725
P04733	83.8608	96.8407	130.049	247.748
P04792	107.571	98.3208	110.339	127.92
P04798	234.874	187.127	216.528	245.984
P04818	22.4371	17.1269	27.2546	19.7119
P04843	86.2477	87.7487	102.794	121.799
P04844	91.3399	82.8855	107.793	123.459
P04899	104.388	93.6691	106.755	120.139
P04908	128.735	72.1019	120.807	127.194
P04920	83.5426	69.5646	95.1555	139.332
P05023	116.323	108.259	110.339	117.753
P05026	117.437	93.0348	110.905	126.053
P05067	79.7235	74.8507	119.015	200.439
P05091	83.0652	74.2164	93.0807	97.626
P05114	70.8123	77.1766	90.1572	117.857
P05121	178.383	303.209	461.631	383.968
P05129	52.1942	0	96.0042	107.171
P05141	112.663	116.928	110.15	123.874
P05161	102.956	95.5721	133.444	164.958
P05162	142.579	116.293	113.357	109.038
P05165	57.1272	45.883	151.928	172.531
P05166	106.616	88.1716	111.376	121.903
P05198	87.9982	70.4104	92.3263	105.718
P05204	78.2913	197.91	116.374	80.9227
P05362	126.03	127.923	162.208	185.292
P05386	84.8156	50.9577	100.342	108.104
P05387	100.092	96.8407	116.092	121.28
P05388	108.048	100.647	114.3	116.923
P05423	0	68.7189	85.0647	110.906
P05451	8.43382	12.4751	15.4663	4.04614
P05455	82.1104	100.224	97.6074	118.998
P05556	100.728	108.259	122.127	134.767
P05783	105.502	112.065	129.955	137.257
P05787	107.73	115.025	112.602	129.891
P06132	84.9747	69.9875	93.5523	106.548
P06396	325.1	56.0323	371.757	99.1822
P06400	82.1104	132.152	145.798	29.2567
P06454	80.9965	78.0223	83.4614	82.7902
P06493	99.1372	87.3258	82.6127	69.1993
P06576	95.7955	82.4626	97.7961	110.594
P06727	19.5728	65.1243	77.5201	71.8967
P06730	114.095	93.8805	127.314	127.609
P06733	109.958	105.087	118.072	116.197
P06737	128.099	109.95	117.035	138.71
P06744	65.0836	63.0099	66.0147	75.3204
P06748	86.566	88.5945	111.093	109.453
P06753	85.9295	85.6343	89.4028	98.5597
P06756	133.827	95.9949	139.668	123.252
P06865	113.777	101.915	132.029	106.548
P06899	110.913	108.259	101.946	126.883
P07099	94.5224	57.0895	86.3849	126.156
P07108	180.452	173.383	163.245	175.851
P07148	102.479	100.435	156.926	168.796
P07199	18.6181	0	0	22.7206
P07225	147.99	202.351	266.699	142.548
P07237	95.9546	96.2064	116.374	139.644
P07305	128.417	126.654	139.102	181.35
P07306	105.184	78.4452	113.074	106.444
P07307	15.2764	0	0	0
P07311	114.732	84.9999	107.981	114.329
P07339	123.006	125.808	136.179	145.246
P07355	133.509	131.517	143.723	148.566
P07384	105.821	94.5149	103.549	109.142
P07437	105.98	80.1368	97.8904	103.228
P07602	97.0685	92.189	105.246	124.6
P07686	99.4554	87.9601	98.4562	108.519
P07711	82.7469	60.8955	0	135.701
P07737	89.9077	88.1716	90.1572	95.8623
P07741	125.553	118.196	119.109	133.626
P07814	102.638	100.858	132.878	156.347
P07858	70.3349	60.2611	65.6375	79.6777
P07900	78.1322	75.485	80.9152	90.8824
P07910	100.41	106.99	107.698	106.444
P07919	70.494	69.9875	89.3085	93.5798
P07942	107.73	54.1293	80.1607	118.064
P07947	135.896	118.196	125.239	152.093
P07948	139.078	145.473	0	176.163
P07954	93.5677	88.1716	104.02	113.811
P08034	669.613	0	0	0
P08069	150.695	96.4178	125.711	0
P08133	176.474	165.771	199.176	217.973
P08134	89.9077	75.0621	82.8956	103.125
P08183	78.4504	84.577	105.058	123.044
P08195	96.9094	85.4228	120.996	162.26
P08236	128.258	0	163.056	173.776
P08237	144.648	131.94	169.092	179.897
P08238	110.594	110.373	115.148	119.724
P08240	102.479	117.985	125.334	145.765
P08243	90.5442	115.025	127.974	149.707
P08263	87.9982	90.7089	105.058	108.416
P08397	72.2444	70.1989	107.321	129.58
P08559	88.4755	98.7437	117.318	141.303
P08574	94.8407	76.9651	91.1003	87.1475
P08579	90.8625	100.647	114.394	120.139
P08621	100.888	108.259	125.994	129.373
P08648	43.283	34.4651	45.8331	66.3981
P08651	56.8089	0	118.166	102.191
P08670	67.7888	109.104	128.634	103.332
P08708	105.502	114.602	126.182	124.081
P08709	0	157.948	257.363	337.8
P08727	92.772	53.2835	117.223	114.226
P08754	103.593	64.0671	87.328	106.133
P08758	104.548	100.647	102.417	133.937
P08865	105.025	86.48	111.848	122.733
P08962	124.28	167.674	185.973	210.607
P09001	73.8357	80.7711	82.8956	89.3262
P09012	105.821	105.087	109.584	114.537
P09110	82.5878	55.8209	94.401	114.122
P09132	45.8291	65.1243	103.549	74.2829
P09234	94.2042	80.5596	96.5701	110.906
P09327	132.872	130.249	145.798	146.906
P09382	118.869	97.0522	119.581	135.597
P09417	115.527	111.007	153.814	148.358
P09429	118.71	109.104	119.015	130.099
P09493	68.5845	94.5149	34.8935	87.4588
P09496	96.9094	114.813	120.147	131.759
P09497	75.9044	100.647	103.172	115.885
P09525	191.909	188.607	218.886	238.307
P09543	112.186	69.1417	124.013	117.027
P09601	112.504	137.649	162.962	135.286
P09622	90.226	92.6119	111.942	130.825
P09651	72.4036	93.2462	77.2372	91.1937
P09661	103.115	101.492	98.5505	104.473
P09669	112.027	118.619	130.143	143.067
P09848	78.7687	0	90.1572	0
P09874	113.459	103.818	121.656	129.061
P09884	110.276	27.0647	99.305	0
P09960	110.117	91.3432	110.339	120.035
P09972	131.44	105.087	145.138	145.35
P0C0L4	186.021	124.117	204.551	300.348
P0C0S5	145.921	157.102	126.277	138.917
P0C0S8	200.98	302.997	187.293	238.514
P0C646	153.241	124.963	116.94	150.433
P0DKX0	70.0166	72.9477	142.12	121.592
P0DMM9	75.2679	61.1069	74.408	65.8794
P0DMV8	103.752	95.5721	129.672	133.107
P0DN79	83.7017	82.0397	115.809	136.531
P0DP23	82.7469	79.7139	76.1055	90.4674
P0DPB6	90.5442	115.659	113.545	143.378
P10109	98.6598	50.9577	173.996	110.387
P10155	153.877	82.2512	159.85	147.736
P10253	189.681	141.667	157.209	187.575
P10321	76.3818	85.2114	87.9882	134.041
P10412	78.7687	68.9303	116.657	126.986
P10515	80.5191	74.4278	98.5505	117.753
P10586	120.779	130.249	95.4384	86.525
P10588	49.3299	15.0124	71.2959	95.6548
P10589	87.9982	58.3582	75.5397	50.8361
P10599	140.351	122.637	144.384	166.825
P10606	133.032	118.831	136.085	129.684
P10619	69.6984	69.7761	70.4471	96.0698
P10620	82.906	74.4278	84.2159	100.635
P10644	82.906	99.1666	81.481	152.612
P10768	94.3633	83.7313	109.584	117.857
P10809	101.524	112.276	116.374	122.733
P10909	97.0685	64.0671	107.415	124.081
P11021	140.988	141.244	155.135	196.393
P11047	133.668	52.6492	59.5075	151.989
P11055	0	0	28.0091	0
P11117	95.6363	137.649	125.805	160.704
P11137	54.7403	51.3806	41.3063	69.718
P11142	86.566	85.4228	91.5718	93.7873
P11166	146.717	139.552	120.43	131.551
P11171	112.027	85.4228	120.901	132.277
P11172	110.913	75.485	98.079	113.188
P11177	102.797	103.184	113.545	131.448
P11182	89.2712	106.356	114.3	125.326
P11216	94.5224	87.9601	107.415	117.857
P11233	81.3148	104.453	94.5896	105.407
P11234	106.139	174.652	134.764	206.872
P11274	84.3382	0	110.905	149.914
P11279	186.181	152.239	187.859	228.451
P11310	96.2729	75.485	122.599	140.681
P11387	91.499	99.1666	98.9277	108.934
P11388	104.548	70.8333	73.182	78.0178
P11413	73.1992	72.1019	89.78	105.822
P11441	72.7218	74.4278	79.4063	96.2773
P11498	119.506	111.219	138.254	157.281
P11532	23.2328	36.1567	28.9522	29.4642
P11586	81.9513	80.7711	89.2142	90.8824
P11717	121.574	139.552	189.934	279.806
P11766	111.708	96.2064	125.051	134.871
P11802	76.5409	96.2064	64.2229	37.0377
P11908	179.497	153.507	18.6727	27.5967
P11940	100.728	93.8805	96.6644	110.594
P12004	73.1992	65.1243	66.9578	54.4672
P12074	125.234	0	88.1768	162.157
P12081	97.3868	75.485	101.097	105.822
P12235	143.216	155.622	159.661	187.367
P12236	136.532	120.099	115.431	125.638
P12268	88.9529	83.3084	94.8726	97.5222
P12270	102.001	89.4402	102.417	103.332
P12277	54.7403	47.9975	55.2637	54.571
P12429	40.8961	49.2661	45.7388	51.4585
P12532	154.355	93.2462	118.355	125.845
P12694	103.434	130.037	130.992	149.396
P12814	84.3382	74.8507	90.7231	96.381
P12882	159.447	112.276	131.275	165.477
P12931	152.445	137.861	171.827	218.595
P12955	69.6984	75.2736	87.7996	96.5885
P12956	110.913	100.647	110.999	123.044
P13010	112.504	115.448	120.901	132.277
P13073	99.9328	97.6865	125.428	125.845
P13196	69.8575	0	76.5771	90.5712
P13284	71.4488	0	99.5879	47.9311
P13473	121.415	108.893	139.48	148.877
P13489	110.117	101.07	110.999	123.148
P13498	87.9982	115.236	130.238	82.6864
P13591	53.6264	52.4378	44.7014	11.6197
P13639	100.569	104.241	112.131	113.084
P13645	197.956	41.6542	110.81	418.516
P13647	243.785	16.704	73.9365	574.551
P13667	110.594	109.95	133.35	161.327
P13674	116.005	92.4004	117.035	98.041
P13688	140.192	142.724	150.231	181.765
P13693	87.9982	80.3482	103.643	113.396
P13716	150.695	132.363	159.284	177.822
P13797	104.707	91.7661	118.826	138.606
P13798	99.9328	126.443	149.193	139.747
P13804	115.846	108.893	133.444	146.698
P13807	139.078	97.8979	148.533	163.298
P13861	120.301	116.928	137.876	160.704
P13929	0	0	0	148.358
P13984	115.527	108.682	157.021	82.1677
P13987	106.457	54.9751	74.408	134.664
P14091	136.692	122.214	118.449	53.2222
P14174	121.256	115.871	117.695	132.07
P14209	91.3399	58.9925	125.334	138.399
P14314	100.728	100.224	126.182	151.471
P14324	76.5409	107.413	149.57	190.272
P14373	310.619	192.836	350.915	371.311
P14406	126.826	103.607	123.165	141.407
P14550	121.415	108.893	134.859	164.647
P14618	109.162	96.4178	106.189	108.519
P14625	109.958	105.087	123.542	151.886
P14635	59.8324	30.0249	39.2316	31.6429
P14678	102.479	113.968	100.059	124.911
P14735	101.842	86.9029	109.207	107.378
P14854	79.087	69.3532	83.0842	101.257
P14859	106.139	91.5547	97.9847	130.929
P14866	86.8843	92.189	101.946	113.396
P14868	125.871	120.945	135.33	147.632
P14920	76.0635	45.4602	97.7961	95.8623
P14923	116.164	89.4402	112.036	133.004
P14927	94.5224	82.6741	96.0985	108.519
P15104	112.345	67.4502	176.825	193.8
P15144	112.663	105.087	133.821	149.396
P15151	74.154	98.1094	108.736	125.015
P15170	76.7	88.5945	95.627	102.71
P15260	73.0401	62.7985	94.7782	200.024
P15291	111.549	129.826	93.2693	146.283
P15311	116.482	122.002	123.825	142.341
P15374	126.189	103.607	137.216	155.309
P15529	61.5828	103.607	140.706	142.756
P15531	109.003	93.4576	119.675	129.061
P15559	132.077	126.654	137.028	159.252
P15586	100.569	75.9079	118.732	138.087
P15880	107.889	114.179	108.358	115.159
P15882	122.37	119.254	155.983	145.868
P15907	56.0133	84.1542	113.357	122.733
P15924	150.217	150.336	156.926	157.177
P15927	77.3365	89.2288	99.3993	94.2023
P15954	131.599	138.495	125.617	144.416
P16152	105.343	89.0173	98.5505	107.378
P16219	114.414	87.7487	116.846	136.22
P16233	28.8023	0	41.8722	54.571
P16278	102.479	54.7636	105.718	124.289
P16284	114.732	90.9203	124.108	91.9199
P16401	94.5224	81.6169	83.8387	85.0726
P16403	117.278	111.43	104.775	113.084
P16422	82.1104	61.5298	90.7231	92.2311
P16435	82.2695	87.7487	94.6839	118.064
P16455	48.6934	38.2711	66.8635	52.1848
P16520	74.6314	120.522	126.277	115.159
P16615	95.3181	108.893	124.391	148.358
P16662	24.0284	28.5448	26.8774	37.1414
P16885	111.549	0	103.266	117.027
P16930	75.427	73.1591	97.6074	79.159
P16949	78.1322	88.5945	87.2337	72.8304
P16989	79.5643	74.4278	101.568	113.707
P17035	181.566	108.893	134.576	150.018
P17096	101.683	134.478	124.013	124.704
P17152	118.233	98.3208	123.447	158.214
P17174	115.687	98.9551	121.844	141.615
P17252	119.187	111.219	158.53	183.84
P17301	106.616	117.139	141.932	140.681
P17480	86.4069	113.122	117.412	115.989
P17568	85.7704	162.176	132.878	247.022
P17612	91.9764	71.8905	98.5505	114.122
P17676	123.325	78.0223	149.288	246.088
P17812	106.934	87.9601	116.563	118.79
P17844	82.7469	76.1193	83.2728	90.2599
P17858	94.8407	89.4402	115.337	118.272
P17900	92.9312	0	40.5519	69.1993
P17931	84.6565	108.259	94.401	69.8218
P17948	82.7469	46.9403	62.8083	0
P17980	95.3181	93.8805	99.2107	107.586
P17987	90.0668	88.5945	101.757	110.491
P18031	113.3	110.162	133.916	120.243
P18074	91.9764	51.592	91.1003	114.64
P18077	101.365	146.107	117.506	110.387
P18084	69.3801	0	127.408	179.69
P18085	91.1807	98.9551	101.097	120.035
P18089	117.278	91.7661	133.821	115.989
P18124	114.891	103.818	114.488	129.165
P18206	95.6363	95.9949	108.641	120.243
P18583	74.7905	67.2388	85.7248	128.335
P18615	113.777	84.7885	113.734	118.998
P18621	105.343	81.194	91.2889	112.358
P18669	104.229	92.6119	114.677	118.272
P18754	99.7737	96.2064	98.3619	101.983
P18827	106.298	28.7562	103.077	118.79
P18858	29.5979	3.38308	27.066	10.3747
P18859	83.8608	88.8059	106.85	116.404
P18887	76.2226	73.7935	76.1998	106.237
P19022	31.3484	78.0223	63.1855	66.7094
P19075	47.4203	76.1193	93.458	71.8967
P19099	87.3616	60.4726	79.2176	81.6489
P19174	101.365	84.3656	99.3993	125.534
P19338	107.73	106.99	113.828	125.638
P19387	69.0618	60.684	71.4845	63.182
P19388	91.6581	120.099	107.698	106.859
P19404	121.256	89.0173	109.962	114.433
P19440	117.596	102.761	124.956	155.932
P19525	91.9764	92.6119	84.9703	102.606
P19623	104.07	85.4228	97.1359	112.358
P19784	91.0216	63.8557	97.4188	111.528
P19823	98.0233	50.9577	89.5914	130.203
P19838	95.159	67.0273	103.36	116.508
P20020	104.866	102.973	105.435	124.6
P20042	89.4303	83.0969	104.775	121.384
P20073	114.095	119.677	146.27	171.39
P20226	0	0	0	100.635
P20248	18.2998	108.047	33.1017	0
P20290	69.6984	72.5248	78.3689	70.7555
P20337	62.3784	54.3408	79.1233	73.9717
P20338	91.499	66.6044	75.7283	93.3724
P20339	102.638	42.7114	128.54	145.557
P20340	82.4287	98.7437	102.794	132.796
P20585	77.0183	45.0373	111.565	121.177
P20618	110.913	108.259	123.542	132.381
P20645	87.2025	80.7711	110.905	129.061
P20674	93.2494	94.5149	113.168	102.191
P20700	94.0451	84.1542	106.472	111.321
P20711	92.4538	105.51	142.78	141.926
P20742	139.238	98.3208	135.613	280.74
P20810	75.1087	78.4452	95.2498	100.22
P20823	17.9815	0	15.6549	26.5592
P20839	139.078	156.468	159.284	151.471
P20929	170.109	0	353.744	284.474
P20933	102.797	91.3432	139.102	165.477
P20962	111.867	103.184	136.273	130.825
P21127	103.752	88.1716	111.471	116.197
P21266	122.529	111.642	124.391	153.857
P21281	109.321	98.3208	128.729	141.096
P21283	125.712	122.002	119.77	133.522
P21333	85.6112	84.1542	98.3619	121.488
P21359	52.9899	0	97.1359	102.917
P21397	91.9764	95.3606	110.622	129.061
P21399	100.41	83.9427	101.663	123.044
P21549	201.139	178.458	229.637	258.641
P21589	158.81	120.734	184.935	195.459
P21695	15.2764	6.55472	19.8044	18.7782
P21741	36.9179	64.7014	108.83	130.929
P21796	150.058	127.923	149.288	174.606
P21912	98.5007	90.7089	107.51	108.727
P21926	67.3114	64.9129	76.2941	84.3464
P21953	184.908	125.385	142.309	127.09
P21964	80.9965	72.9477	101.663	123.77
P21980	80.8374	85.2114	114.488	139.229
P22033	130.645	97.2636	141.271	171.598
P22059	114.732	95.5721	126.182	143.067
P22061	99.7737	84.577	127.88	139.644
P22087	117.914	106.567	119.581	138.191
P22090	109.162	124.54	105.624	174.295
P22102	80.5191	65.7587	101.851	116.508
P22234	95.4772	90.4974	94.9669	105.718
P22307	119.506	123.905	132.218	140.785
P22309	83.8608	27.9104	55.5467	58.9283
P22314	108.208	100.858	114.677	130.929
P22392	103.115	96.4178	103.926	111.736
P22626	100.888	91.1318	99.9651	114.952
P22694	105.343	93.6691	125.899	178.549
P22695	88.3164	78.6567	93.175	101.361
P22760	12.0938	12.6866	22.445	11.6197
P22830	194.614	155.199	189.556	154.272
P23141	69.221	70.4104	82.8013	99.2859
P23193	121.256	129.191	130.615	153.442
P23229	87.3616	72.1019	83.8387	86.8363
P23246	95.6363	96.4178	111.471	115.159
P23258	80.9965	61.9527	92.8921	93.8911
P23284	91.6581	95.7835	114.583	158.318
P23368	105.025	95.5721	87.4223	88.0813
P23378	57.7637	14.801	68.3724	65.0494
P23381	74.7905	86.6915	132.972	173.154
P23396	106.457	114.813	106.378	125.534
P23434	107.73	82.8855	113.828	115.367
P23511	67.3114	0	76.5771	95.966
P23526	98.8189	100.858	118.166	129.788
P23528	88.4755	96.4178	98.079	110.802
P23588	87.839	103.818	113.734	124.704
P23677	50.1255	0	69.9756	57.1646
P23786	136.692	109.104	138.348	158.318
P23919	134.464	110.373	118.732	117.753
P23921	85.293	62.1641	80.4436	61.522
P24311	90.5442	90.9203	158.152	154.168
P24390	70.3349	84.1542	110.622	109.661
P24534	110.117	89.0173	109.962	126.26
P24539	90.5442	90.7089	103.832	117.545
P24593	381.909	0	0	0
P24666	147.353	124.54	145.798	157.281
P24752	92.772	96.8407	101.757	128.543
P24928	87.0434	78.4452	80.0664	100.323
P24941	73.3583	35.0995	45.8331	49.9023
P25205	78.4504	64.7014	68.0894	65.3606
P25208	439.036	357.761	13.0143	15.977
P25325	109.162	95.5721	119.015	142.237
P25398	110.913	113.122	118.166	123.459
P25490	83.2243	60.0497	0	0
P25685	96.1137	96.8407	115.809	115.367
P25705	98.1824	98.5323	104.492	117.442
P25786	106.139	96.6293	118.826	139.851
P25787	91.1807	90.7089	109.584	91.2974
P25788	111.39	112.487	117.318	133.834
P25789	94.5224	80.9825	99.4936	105.096
P25815	104.07	129.614	134.859	172.843
P26196	92.772	80.7711	93.7409	95.2398
P26232	119.347	38.9054	136.839	201.892
P26358	68.7436	45.4602	57.2442	52.7035
P26368	91.3399	100.435	118.544	117.13
P26373	117.596	117.351	117.506	126.779
P26440	106.775	112.699	133.916	139.332
P26572	74.3131	56.6666	78.4632	87.9775
P26583	112.663	90.0746	119.958	136.531
P26599	101.524	93.6691	112.319	119.932
P26639	90.3851	90.9203	116.94	122.733
P26640	140.829	135.746	158.813	189.753
P26641	128.417	120.099	120.43	135.286
P26885	115.687	104.241	115.903	125.223
P27105	173.769	159.851	198.987	241.316
P27144	93.5677	48.8432	81.2924	79.989
P27169	71.2896	700.721	50.2655	0
P27216	120.301	41.4428	98.7391	81.3377
P27338	99.1372	98.7437	114.3	134.56
P27348	93.0903	124.117	138.537	134.352
P27361	98.5007	83.3084	121.278	105.822
P27449	19.732	31.2935	256.703	43.5738
P27487	138.76	130.883	156.643	184.255
P27635	90.8625	121.58	139.574	141.718
P27694	104.548	85.6343	101.002	93.6836
P27695	103.275	92.4004	117.129	131.759
P27708	118.073	94.5149	128.257	149.811
P27797	100.888	109.316	131.086	154.583
P27816	100.41	120.311	123.447	128.75
P27824	79.2461	72.1019	94.0238	108.104
P28066	103.911	98.5323	105.341	120.139
P28070	88.6347	101.07	114.96	120.035
P28072	103.593	113.333	121.467	125.326
P28074	98.6598	100.647	112.225	129.891
P28288	93.7268	92.189	106.001	111.217
P28300	120.142	75.6965	131.464	99.2859
P28331	109.799	90.7089	125.522	118.375
P28332	133.986	81.6169	133.35	150.018
P28340	103.911	74.4278	97.4188	98.1447
P28370	69.5392	91.3432	81.1981	96.4848
P28482	91.1807	93.6691	96.0042	114.018
P28676	160.72	158.582	188.331	223.16
P28715	87.5208	164.502	124.862	101.776
P28799	61.4237	71.679	128.634	212.37
P28838	108.526	107.836	115.714	121.799
P28908	63.6515	54.1293	95.3441	49.3836
P29083	84.6565	71.2562	96.2872	107.897
P29122	77.1774	96.4178	138.537	131.759
P29144	126.507	99.378	138.348	146.076
P29218	103.911	72.7363	109.584	118.168
P29279	0	119.677	0	0
P29317	85.7704	71.8905	105.906	214.653
P29323	122.688	0	136.368	0
P29353	76.2226	45.4602	71.013	112.566
P29372	67.4706	102.761	71.1073	65.7756
P29401	103.911	119.465	131.464	135.182
P29558	119.028	104.241	125.428	136.946
P29692	101.842	105.721	114.3	129.995
P29966	67.1523	68.9303	89.9686	97.4185
P29992	102.638	91.5547	116.563	125.845
P30038	119.824	134.689	158.247	177.407
P30040	106.775	100.012	117.506	144.727
P30041	91.499	86.48	91.5718	103.955
P30043	49.9664	64.49	84.6874	85.1763
P30044	126.826	111.853	128.257	150.952
P30046	99.2963	105.087	105.246	125.43
P30047	50.1255	47.9975	61.2994	55.7122
P30048	107.571	84.577	99.7765	113.084
P30049	89.7486	90.4974	124.673	123.044
P30050	105.025	112.699	125.617	125.638
P30084	97.3868	99.378	114.017	121.177
P30085	112.186	101.07	112.319	116.197
P30086	90.8625	88.8059	106.567	116.508
P30101	100.888	98.9551	122.033	154.583
P30153	87.6799	85.8457	104.02	113.396
P30154	36.4405	35.3109	44.89	41.7063
P30260	84.1791	92.6119	88.4597	116.197
P30405	105.661	104.03	105.624	104.785
P30408	73.5175	75.485	101.38	164.958
P30419	95.4772	80.3482	122.504	145.972
P30519	68.2662	67.8731	80.0664	91.6087
P30520	102.32	77.388	67.7122	86.2138
P30533	96.2729	99.378	114.3	131.448
P30566	84.9747	79.9253	102.323	111.217
P30613	51.3986	16.0696	61.1108	18.882
P30622	92.2946	34.4651	87.8939	129.476
P30626	79.087	76.1193	95.0612	116.197
P30711	119.347	102.761	116.092	145.246
P30740	138.919	127.077	161.453	176.577
P30825	46.4656	54.5522	131.558	205.108
P30837	85.4521	74.8507	91.4775	93.7873
P30876	115.527	97.2636	96.4758	117.13
P31040	86.566	89.6517	106.472	113.603
P31150	117.755	91.7661	135.707	121.177
P31152	47.1021	38.694	100.437	91.1937
P31153	80.0417	66.8159	73.8422	78.2253
P31321	57.7637	37.2139	33.196	50.1098
P31350	123.006	86.2686	89.78	74.8016
P31483	96.1137	110.584	72.9934	82.9976
P31689	71.1305	65.3358	76.9543	81.1302
P31749	94.8407	86.0571	154.946	96.1735
P31751	72.7218	56.6666	61.7709	44.9225
P31930	85.4521	87.5372	109.019	116.819
P31937	83.7017	98.5323	120.147	134.041
P31939	104.707	93.6691	106.378	119.102
P31942	117.755	112.065	128.729	144.727
P31943	102.161	92.6119	102.983	111.839
P31946	84.1791	89.2288	103.36	103.125
P31947	76.7	63.6442	121.561	161.534
P31948	98.3415	110.796	117.6	124.289
P31949	101.047	121.58	113.074	131.863
P32119	105.025	106.144	122.882	126.156
P32189	95.4772	107.413	107.415	124.704
P32298	71.9262	0	68.561	61.7295
P32322	130.645	129.403	159.567	190.687
P32455	80.9965	42.5	82.8013	0
P32456	63.8106	36.3681	71.7674	162.364
P32929	103.434	106.779	150.419	207.598
P32969	101.365	102.338	105.624	118.583
P33121	117.596	108.047	146.081	220.462
P33176	86.0886	70.8333	101.663	109.142
P33240	130.645	122.848	120.807	120.45
P33261	93.0903	128.557	117.506	99.1822
P33316	88.1573	55.6094	52.1516	66.9169
P33527	39.7822	55.6094	106.661	130.721
P33552	86.0886	56.8781	71.956	67.3318
P33897	110.435	103.818	121.844	139.436
P33908	115.05	114.813	136.273	134.456
P33981	10.6616	3.38308	5.18687	9.23349
P33991	81.3148	61.3184	66.5805	71.1705
P33992	88.9529	79.7139	79.3119	81.8564
P33993	79.4052	61.3184	71.2016	64.2194
P34896	87.3616	77.1766	71.2016	104.681
P34897	110.435	113.756	120.901	142.963
P34913	131.122	182.052	260.004	296.924
P34932	86.566	82.4626	97.9847	103.643
P34949	152.127	114.813	102.7	172.22
P35080	110.117	87.9601	113.262	130.929
P35221	73.8357	63.6442	76.2941	84.0351
P35222	83.0652	73.1591	83.933	93.0611
P35232	125.393	122.425	129.955	140.992
P35237	137.805	119.254	124.862	138.191
P35241	86.0886	93.2462	107.415	103.228
P35244	92.772	62.587	78.3689	81.1302
P35247	99.9328	106.779	154.852	127.505
P35249	62.8558	43.7686	67.6179	53.326
P35250	107.412	73.3706	94.4953	98.8709
P35251	79.4052	77.8109	99.3993	66.3981
P35268	113.618	113.333	109.679	118.479
P35269	84.9747	33.6194	82.2355	86.6288
P35270	123.802	112.699	127.408	138.502
P35527	175.837	198.545	113.828	379.299
P35558	0	17.3383	10.9396	0
P35573	97.2276	46.7288	88.9312	50.8361
P35579	91.6581	85.2114	99.3993	110.283
P35580	93.8859	74.6392	94.4953	112.669
P35606	97.5459	92.4004	106.85	131.344
P35610	133.032	98.5323	146.741	162.572
P35611	66.0384	69.1417	82.6127	85.9026
P35613	122.37	117.985	130.332	129.269
P35637	90.3851	77.5994	96.7587	99.3897
P35658	91.8173	82.4626	100.72	77.6028
P35659	90.226	89.6517	109.773	97.5222
P35680	51.5577	0	41.495	29.9829
P35754	134.464	114.179	125.617	134.56
P35790	27.5293	0	31.6871	50.0061
P35813	97.705	99.378	138.065	144.001
P35869	61.4237	44.1915	61.2994	76.0466
P35908	158.651	40.3855	116.469	392.371
P35914	106.775	101.07	146.93	151.367
P35998	100.251	100.858	117.412	118.998
P36404	94.6816	95.5721	88.4597	47.9311
P36405	86.566	53.7064	76.1998	88.0813
P36507	97.2276	85.8457	111.282	121.177
P36542	98.978	111.642	101.568	116.404
P36543	108.526	78.4452	135.802	163.92
P36551	102.001	86.6915	100.625	104.058
P36578	100.092	99.5895	114.583	115.989
P36639	63.015	23.2587	72.8991	38.8014
P36776	116.482	108.259	142.403	165.477
P36871	119.665	115.659	128.257	139.955
P36873	76.5409	81.194	98.2676	88.8075
P36888	124.916	130.46	155.7	172.324
P36915	102.161	120.099	141.271	132.07
P36954	58.7185	42.7114	91.4775	99.0784
P36955	99.2963	0	163.622	157.592
P36957	77.9731	74.6392	93.5523	104.37
P36959	43.1239	57.3009	67.8065	127.816
P36969	146.876	105.51	114.677	134.456
P37059	78.1322	66.1815	83.8387	96.1735
P37108	94.2042	100.012	99.022	95.551
P37198	111.231	75.2736	107.698	112.358
P37235	198.752	135.746	143.912	154.479
P37268	21.9598	32.3507	47.0591	138.087
P37802	89.1121	83.5198	90.1572	90.3637
P37837	102.161	104.03	110.716	124.185
P38117	133.668	136.803	153.626	160.289
P38159	105.184	108.259	108.453	126.468
P38398	56.0133	131.094	0	40.5651
P38432	91.9764	48.8432	95.7213	93.4761
P38435	137.487	130.249	175.505	188.612
P38571	80.36	32.5622	74.0308	99.8047
P38606	117.596	106.567	133.067	139.851
P38646	90.8625	93.2462	107.698	122.629
P38919	93.0903	111.43	109.207	116.923
P38935	130.963	116.082	155.795	180.001
P39019	117.755	101.07	118.166	135.39
P39023	93.7268	110.162	126.277	130.099
P39656	94.8407	92.8233	94.4953	121.384
P39687	96.2729	86.6915	111.471	129.165
P39748	122.211	102.55	99.1164	94.8248
P39880	83.3834	82.0397	108.358	122.318
P40123	107.889	127.923	152.117	189.131
P40222	77.1774	82.6741	96.9473	86.525
P40225	139.556	100.012	121.561	112.669
P40227	90.226	84.7885	97.6074	104.681
P40261	126.189	147.587	120.996	156.036
P40394	140.67	135.323	157.398	160.289
P40429	117.914	120.099	120.807	123.355
P40616	87.0434	100.012	82.2355	121.073
P40617	78.4504	41.6542	97.8904	97.626
P40692	86.4069	21.1443	80.7265	102.398
P40763	108.526	84.1542	111.188	125.015
P40855	127.303	115.448	123.07	177.511
P40925	109.162	99.8009	120.618	136.324
P40926	99.6146	92.4004	112.602	129.476
P40937	94.8407	71.8905	88.7426	101.672
P40938	109.162	68.296	75.0681	82.0639
P40939	109.162	110.373	128.634	147.113
P41091	88.6347	80.5596	99.5879	117.545
P41134	30.0753	0	0	0
P41214	180.134	50.9577	77.0486	102.295
P41223	108.526	96.6293	140.611	176.059
P41227	93.0903	74.4278	77.0486	81.5452
P41235	33.5762	17.9726	26.7831	25.5218
P41236	136.373	128.769	137.028	203.24
P41240	91.9764	84.577	97.3245	88.2887
P41250	100.41	107.836	137.688	178.652
P41252	112.345	106.356	129.86	150.018
P41567	52.6716	30.8706	42.3437	48.5536
P41732	132.395	127.711	185.313	227.517
P41743	125.393	50.9577	91.1946	99.4934
P41970	92.2946	124.751	158.152	122.525
P42025	147.194	56.2437	129.766	151.159
P42126	104.229	95.7835	118.921	153.857
P42166	75.9044	69.7761	70.73	71.8967
P42167	105.502	79.5024	109.867	113.811
P42224	99.6146	73.1591	83.0842	102.502
P42226	0	0	0	1244.96
P42285	83.8608	80.3482	90.6288	97.8335
P42330	92.6129	90.9203	94.401	117.442
P42338	0	0	206.249	136.116
P42345	77.1774	83.5198	156.832	164.958
P42356	84.6565	43.5572	78.3689	82.4789
P42566	84.4973	75.9079	111.376	136.635
P42574	107.412	117.351	129.012	152.197
P42677	84.3382	99.8009	115.148	112.358
P42695	50.762	47.786	41.3063	36.519
P42696	0	0	193.234	115.055
P42704	101.524	98.9551	118.638	128.335
P42765	73.3583	69.1417	85.6305	90.4674
P42766	87.839	94.092	82.2355	80.7152
P42785	180.134	147.376	189.179	279.287
P42892	98.5007	57.5124	72.2389	71.1705
P43007	99.2963	89.2288	129.2	137.257
P43034	97.3868	77.1766	97.4188	101.153
P43155	163.584	129.826	152.305	118.064
P43243	91.6581	87.1144	102.323	107.793
P43246	114.573	90.7089	98.6448	96.5885
P43304	80.8374	80.7711	101.568	128.231
P43307	113.936	111.853	123.825	159.355
P43357	0	24.5273	41.7779	50.1098
P43360	38.5091	40.8084	39.1373	23.0318
P43487	86.0886	88.5945	97.4188	98.456
P43490	102.161	97.475	106.661	158.111
P43686	92.2946	93.0348	98.4562	107.482
P43694	81.9513	0	63.2798	53.4297
P43897	66.3567	32.7736	121.656	116.923
P45880	160.879	144.838	153.343	189.961
P45954	85.6112	82.6741	101.757	124.185
P45973	109.003	107.201	112.791	110.594
P45974	123.325	109.739	125.617	137.465
P45985	104.548	71.8905	101.568	127.401
P46013	90.0668	55.6094	54.415	48.3461
P46019	41.2143	0	0	53.2222
P46060	71.9262	53.0721	86.4793	79.574
P46063	121.415	126.866	122.882	129.373
P46087	112.981	95.5721	108.547	126.571
P46100	60.9463	93.0348	147.213	139.851
P46108	105.98	65.7587	127.597	148.67
P46109	123.484	97.6865	112.508	126.156
P46199	94.8407	80.7711	109.679	106.859
P46379	87.3616	90.0746	113.828	123.148
P46459	113.3	97.0522	111.659	122.11
P46721	0	0	21.6905	0
P46734	89.9077	91.9775	98.9277	98.1447
P46736	111.708	51.1691	111.282	132.796
P46776	114.254	107.624	119.298	121.488
P46777	103.593	102.761	117.695	133.211
P46778	103.593	111.007	123.165	131.551
P46779	93.5677	125.174	120.524	120.969
P46781	114.414	111.642	119.487	128.958
P46782	98.0233	100.012	113.545	117.649
P46783	113.936	76.3308	62.9969	70.6517
P46926	109.162	95.3606	123.919	138.399
P46934	132.236	38.4826	100.059	150.537
P46937	109.481	81.4054	117.412	113.914
P46939	116.641	92.6119	129.012	154.687
P46940	97.8641	84.577	99.8708	107.897
P46952	367.906	0	349.406	378.054
P46976	81.9513	64.0671	107.51	121.384
P46977	94.8407	94.3034	99.5879	125.119
P47712	105.184	65.3358	98.3619	114.329
P47755	86.8843	59.6268	110.622	118.272
P47756	107.412	98.7437	109.019	122.525
P47813	78.1322	75.9079	87.0451	99.2859
P47897	112.186	97.475	111.188	127.298
P47914	105.025	116.293	110.339	102.813
P47985	68.2662	75.2736	92.8921	102.71
P48047	97.2276	84.577	102.983	115.367
P48059	136.851	118.196	121.939	118.583
P48147	78.7687	61.9527	79.9721	91.7124
P48163	81.633	87.9601	124.013	162.779
P48165	112.345	125.808	93.5523	89.845
P48200	86.2477	87.7487	104.492	56.6459
P48436	45.0334	33.8308	97.4188	0
P48444	84.9747	87.3258	109.867	127.713
P48449	105.98	91.9775	138.537	214.549
P48506	89.5894	48.2089	90.7231	105.407
P48507	91.9764	80.9825	96.1928	122.214
P48509	109.321	69.9875	84.0273	86.2138
P48549	39.7822	48.8432	57.0556	55.7122
P48556	104.229	86.6915	117.883	125.015
P48634	61.5828	50.5348	93.0807	114.122
P48637	113.936	82.4626	99.022	132.692
P48643	94.0451	98.5323	99.305	105.2
P48651	156.901	97.6865	151.645	176.163
P48681	57.6046	26.6418	1.60321	9.64848
P48729	91.499	91.7661	81.1038	77.1878
P48730	129.69	101.915	108.736	86.94
P48735	110.754	113.333	130.332	147.736
P48739	104.548	95.9949	102.889	117.338
P48775	0	411.467	0	0
P48960	78.7687	58.9925	82.0468	76.8766
P49005	81.4739	4.65174	79.8778	75.7354
P49006	83.5426	90.9203	102.228	115.159
P49023	81.3148	81.194	116.374	115.989
P49189	95.7955	92.4004	113.168	124.289
P49207	97.5459	92.189	107.038	144.208
P49247	84.9747	71.2562	93.6466	95.1361
P49257	109.321	95.7835	137.499	151.471
P49321	78.7687	71.679	80.8209	82.0639
P49326	90.8625	78.2338	0	111.424
P49327	102.479	104.664	144.195	178.964
P49354	55.2177	57.9353	65.5432	84.9688
P49356	42.9647	696.281	0	0
P49366	23.3919	11.4179	9.61928	30.6054
P49368	93.2494	84.9999	95.3441	108.519
P49406	71.1305	75.0621	97.3245	96.381
P49407	92.772	41.0199	95.4384	126.675
P49411	79.087	81.8283	86.4793	96.8998
P49419	92.4538	97.6865	104.303	117.545
P49427	102.32	63.8557	146.081	170.456
P49441	144.966	56.2437	67.0521	118.687
P49448	69.5392	58.9925	91.8547	98.6635
P49458	80.2009	92.189	90.3458	71.5855
P49459	93.2494	90.7089	87.7996	101.776
P49585	98.6598	93.2462	110.81	126.779
P49588	106.457	120.734	149.476	172.116
P49589	125.553	131.729	153.248	175.125
P49590	98.6598	56.6666	91.006	133.73
P49591	127.144	103.184	133.727	153.338
P49593	69.5392	50.5348	126.748	172.22
P49642	94.9998	51.592	60.7335	54.9859
P49643	89.2712	56.8781	63.1855	62.8707
P49711	66.6749	68.0845	77.8973	92.8536
P49715	65.561	67.6616	77.9917	132.174
P49720	99.7737	100.012	114.771	116.197
P49721	87.6799	96.4178	104.963	120.969
P49736	84.9747	75.9079	75.5397	70.133
P49748	111.549	110.796	135.519	155.724
P49750	66.834	73.1591	93.3636	66.2944
P49755	95.159	99.8009	116.092	142.652
P49756	106.457	82.6741	89.9686	107.482
P49757	78.9278	66.6044	90.5344	108.208
P49768	53.7855	53.7064	0	29.5679
P49770	105.025	94.9377	125.428	145.661
P49773	94.8407	87.5372	97.4188	120.554
P49790	127.939	87.5372	108.547	121.073
P49792	123.325	109.739	110.433	69.303
P49821	112.981	102.761	113.64	114.744
P49840	74.4722	30.8706	35.6479	36.8302
P49841	107.889	87.5372	104.115	132.9
P49848	89.9077	66.8159	64.4115	105.2
P49902	99.7737	87.3258	95.8156	125.223
P49903	107.73	71.4676	99.8708	102.191
P49914	116.8	109.95	72.8991	151.678
P49915	60.628	60.684	66.8635	71.6892
P49916	93.5677	78.4452	100.531	94.3061
P49959	66.1975	65.3358	68.3724	84.3464
P50120	26.2562	25.3731	31.7814	38.1789
P50135	105.98	83.0969	112.036	121.28
P50148	116.641	84.1542	113.734	133.315
P50213	100.728	113.333	114.017	120.554
P50219	53.3081	26.8532	0	75.7354
P50225	123.961	122.214	145.044	158.111
P50336	45.8291	0	87.7052	63.3895
P50395	96.2729	78.4452	92.7035	100.738
P50402	66.1975	67.4502	95.7213	131.136
P50416	144.011	160.485	187.105	215.898
P50452	0	0	0	304.601
P50454	89.7486	78.0223	97.8904	106.548
P50502	104.388	93.0348	107.981	114.848
P50542	58.5594	79.0795	82.9899	63.4932
P50552	79.8826	65.5472	86.4793	111.321
P50570	121.893	103.607	103.172	118.998
P50579	68.4253	57.9353	83.933	91.0899
P50583	101.047	0	113.545	81.2339
P50613	84.8156	65.9701	85.3476	85.4876
P50748	73.0401	46.0945	70.4471	70.3405
P50750	151.968	109.95	173.147	125.638
P50851	123.802	130.672	173.241	181.661
P50895	111.708	79.5024	115.337	132.485
P50897	106.457	112.065	95.0612	26.9742
P50914	111.072	109.104	101.946	102.398
P50990	88.1573	90.286	98.6448	106.963
P50991	89.2712	92.4004	104.398	106.963
P50995	129.69	132.152	122.976	152.197
P51003	86.8843	35.9452	55.641	64.9457
P51114	92.9312	98.9551	112.225	115.263
P51116	95.3181	54.7636	108.547	116.3
P51148	106.934	97.6865	104.398	117.13
P51149	105.184	113.333	115.714	142.445
P51153	117.278	84.3656	86.5736	69.718
P51159	95.4772	65.9701	71.5788	205.938
P51397	134.464	168.731	197.007	120.243
P51398	87.9982	66.6044	107.51	99.0784
P51452	108.367	67.4502	89.8743	140.162
P51532	79.4052	79.0795	98.6448	109.453
P51553	102.161	73.7935	115.809	86.6288
P51570	119.347	93.8805	124.862	142.341
P51571	103.115	94.092	110.905	135.909
P51572	77.0183	83.0969	100.625	95.6548
P51580	73.1992	60.2611	89.78	98.1447
P51610	107.253	120.099	121.939	99.2859
P51648	104.866	93.6691	121.467	153.234
P51649	105.98	103.395	132.312	143.482
P51654	100.569	149.913	152.4	171.701
P51659	97.705	85.4228	107.793	119.828
P51665	102.32	85.8457	96.853	106.963
P51668	93.0903	114.813	110.905	104.266
P51684	59.9915	78.4452	86.8565	59.1358
P51687	67.6297	0	86.5736	58.0984
P51688	0	0	76.7657	73.1417
P51690	130.167	101.704	117.412	116.819
P51692	98.8189	0	97.0416	0
P51784	27.8475	32.3507	43.4754	63.3895
P51808	85.7704	70.8333	95.4384	112.047
P51809	141.147	110.373	164.377	167.551
P51812	81.4739	67.2388	91.7604	99.4934
P51826	316.666	358.395	208.606	0
P51858	109.481	96.8407	100.531	116.715
P51878	0	141.032	0	139.644
P51946	35.6448	22.4129	138.725	30.5016
P51965	111.39	100.224	83.4614	48.9686
P51970	112.822	114.813	111.659	116.404
P51991	89.9077	84.9999	114.394	123.978
P52209	95.3181	94.9377	111.848	129.061
P52272	91.0216	105.298	118.921	124.808
P52292	80.6782	61.7412	62.6197	68.0581
P52294	87.0434	79.291	98.1733	99.9084
P52298	89.4303	93.0348	91.949	112.981
P52306	83.3834	66.6044	104.115	76.6691
P52434	92.4538	95.5721	102.04	82.3752
P52435	56.4907	50.9577	98.8334	106.963
P52565	104.07	84.9999	102.134	122.11
P52569	64.4471	170.846	0	0
P52594	85.4521	79.7139	106.85	125.949
P52597	87.5208	80.5596	104.586	108.104
P52655	95.3181	54.3408	77.3315	83.7239
P52701	112.186	102.338	94.5896	90.4674
P52732	73.3583	43.9801	65.8261	45.0262
P52735	93.7268	79.291	93.3636	129.165
P52737	0	0	86.1963	71.4817
P52756	132.554	126.02	116.469	122.11
P52758	139.874	121.157	164.565	175.021
P52788	85.1338	83.7313	94.5896	95.8623
P52789	117.278	125.597	133.821	121.28
P52815	105.821	98.7437	106.095	112.981
P52888	107.253	105.933	118.166	126.675
P52895	104.866	101.281	135.613	165.477
P52907	100.888	83.9427	109.773	126.986
P52926	86.2477	108.893	110.339	148.773
P52948	86.566	63.0099	84.6874	100.738
P53004	86.0886	84.1542	133.916	154.791
P53007	97.2276	104.876	104.492	138.191
P53041	66.5158	61.9527	92.8921	111.321
P53350	34.6901	31.2935	39.6088	78.0178
P53365	73.5175	71.0447	79.8778	126.986
P53367	123.643	116.293	133.255	144.831
P53384	99.7737	92.6119	97.4188	114.952
P53396	90.7033	83.5198	108.736	152.093
P53567	0	0	0	206.145
P53582	90.8625	93.6691	113.451	119.102
P53597	108.844	107.624	120.524	110.594
P53602	93.2494	47.3631	139.291	223.264
P53611	80.9965	83.9427	62.2424	71.2742
P53618	93.5677	91.7661	92.6092	110.906
P53621	99.9328	96.4178	110.716	126.571
P53634	76.3818	69.1417	83.6501	91.7124
P53680	92.9312	110.373	92.5149	123.563
P53701	96.7502	83.3084	113.451	123.978
P53801	161.038	130.672	169.941	210.503
P53985	78.4504	68.296	131.558	146.387
P53990	100.41	110.162	131.746	125.845
P53992	104.229	91.9775	112.131	132.9
P53999	102.638	94.7263	119.77	119.62
P54098	294.07	112.699	38.0056	212.785
P54105	7.31992	14.1667	12.8257	193.177
P54107	116.482	65.5472	96.0985	71.1705
P54136	109.321	102.761	112.131	124.6
P54289	105.184	166.405	198.799	175.748
P54577	105.502	110.162	131.841	162.468
P54578	99.6146	92.8233	112.602	127.713
P54619	90.3851	106.99	107.698	122.007
P54687	32.9396	31.7164	103.266	216.001
P54709	121.574	103.395	106.661	122.629
P54725	139.078	128.557	89.0255	83.9314
P54727	112.822	123.271	134.293	138.295
P54760	112.504	96.2064	106.85	101.88
P54802	82.5878	0	67.2407	126.053
P54819	101.206	104.241	124.485	119.102
P54868	45.0334	47.1517	47.5306	44.5075
P54886	99.1372	105.51	122.787	126.156
P54920	71.767	62.587	83.1785	97.1072
P55001	86.2477	116.505	131.369	134.871
P55010	82.1104	79.5024	81.9525	104.681
P55036	100.092	94.3034	125.805	131.759
P55039	91.0216	86.2686	99.305	98.3522
P55058	60.4689	67.6616	73.7479	127.609
P55060	216.097	200.659	173.336	193.073
P55061	95.7955	63.8557	82.1411	90.5712
P55072	101.842	98.5323	110.527	134.56
P55081	90.7033	94.7263	121.278	117.338
P55084	108.367	105.298	125.805	138.399
P55145	103.593	87.7487	127.597	150.226
P55157	90.3851	84.577	101.568	105.718
P55196	113.459	81.8283	115.809	136.946
P55209	73.3583	47.5746	63.4684	68.4731
P55212	75.9044	56.4552	56.584	70.0293
P55259	357.88	177.612	265.002	225.235
P55263	59.5141	60.8955	113.262	125.638
P55265	104.07	115.659	135.896	141.096
P55317	0	0	78.7461	0
P55327	117.278	78.4452	124.768	140.162
P55735	108.048	89.4402	110.622	123.978
P55769	107.889	106.144	125.994	146.076
P55786	108.208	83.0969	103.266	118.272
P55789	82.4287	75.6965	81.3867	105.303
P55795	118.073	97.6865	138.159	132.381
P55809	72.0853	94.9377	112.131	118.375
P55854	86.8843	87.3258	133.35	128.024
P55884	93.0903	84.7885	89.6857	99.4934
P55899	151.013	131.094	147.118	209.465
P55957	79.8826	72.7363	87.8939	89.2225
P56134	82.1104	67.8731	85.5362	109.557
P56182	100.251	98.5323	119.675	117.96
P56192	113.618	112.487	137.216	157.177
P56199	88.7938	59.4154	126.654	138.087
P56373	105.025	0	72.5219	83.2051
P56378	86.2477	102.338	121.373	119.309
P56381	87.3616	104.453	98.9277	121.695
P56385	107.571	87.1144	103.737	113.914
P56537	105.184	91.9775	108.17	116.3
P56545	91.1807	80.5596	103.926	104.992
P56556	83.5426	92.4004	103.643	87.5625
P56589	131.44	113.756	127.691	129.476
P56715	67.3114	66.8159	124.768	99.8047
P56749	249.036	153.93	0	0
P56937	98.978	68.5074	108.924	152.819
P56945	56.6498	46.5174	44.2298	4.77236
P57081	147.353	130.672	172.676	213.304
P57088	89.7486	86.9029	114.111	159.148
P57105	101.047	72.9477	82.3298	92.2311
P57678	64.6062	56.2437	60.1677	64.2194
P57721	73.8357	113.756	87.0451	85.1763
P57737	102.797	80.5596	104.68	112.254
P57740	86.4069	55.1865	81.0095	80.0927
P57764	90.8625	104.03	84.4045	96.8998
P58004	138.919	163.022	199.459	290.077
P58107	75.9044	68.0845	79.5949	100.842
P58546	115.05	87.1144	117.978	126.053
P59998	118.073	111.43	122.033	120.035
P60033	144.011	105.087	141.46	164.024
P60059	93.7268	72.1019	100.72	107.171
P60174	98.6598	96.2064	108.924	115.885
P60228	83.3834	76.7537	92.7035	92.1274
P60468	83.8608	111.007	133.633	119.205
P60510	76.8592	70.6218	83.4614	86.3176
P60520	86.7251	102.973	117.695	134.871
P60602	66.1975	84.9999	83.5557	75.8391
P60604	107.571	105.721	90.9117	91.2974
P60660	113.3	100.012	105.718	116.715
P60709	97.0685	96.6293	94.4953	91.9199
P60842	82.1104	80.5596	86.7622	92.6461
P60866	134.305	117.139	136.556	144.312
P60891	101.683	106.779	102.417	108.104
P60900	105.661	102.127	118.732	124.081
P60903	104.866	85.4228	104.303	101.776
P60953	91.499	101.915	107.038	109.142
P60981	96.1137	98.1094	99.1164	123.563
P60983	164.539	164.502	189.651	213.2
P61006	81.4739	98.1094	100.248	105.511
P61009	115.846	91.7661	128.634	143.482
P61011	85.7704	88.5945	96.0042	102.813
P61018	0	98.7437	116.092	179.171
P61019	92.4538	82.8855	96.6644	128.543
P61020	104.07	125.808	140.517	151.782
P61024	60.4689	50.9577	41.5893	40.8763
P61026	116.005	142.301	159.284	165.995
P61081	140.67	128.134	147.684	165.373
P61086	77.6548	56.8781	82.1411	60.7958
P61088	98.0233	92.6119	105.152	109.142
P61106	123.802	112.91	121.656	161.015
P61158	94.0451	101.281	111.942	126.779
P61160	105.025	95.5721	112.131	129.788
P61163	98.0233	97.2636	115.054	136.842
P61165	121.574	132.786	130.238	142.133
P61201	91.499	80.1368	93.2693	90.7787
P61218	100.41	126.231	79.4063	101.153
P61221	121.256	113.122	117.129	163.817
P61224	93.8859	90.286	102.04	101.568
P61247	104.07	110.373	119.675	134.145
P61254	93.7268	122.848	115.337	124.081
P61289	71.767	56.6666	72.5219	93.6836
P61313	110.913	106.779	114.771	118.687
P61353	104.548	104.03	97.8904	106.341
P61421	70.494	73.3706	102.794	131.655
P61457	101.206	100.647	110.905	134.56
P61513	86.4069	104.876	99.4936	124.289
P61586	97.2276	90.9203	95.8156	95.2398
P61604	109.481	112.699	114.394	122.733
P61619	78.2913	111.642	139.291	137.88
P61626	136.692	135.112	181.729	168.9
P61758	109.799	117.562	104.586	110.491
P61769	79.087	138.706	146.458	128.439
P61803	114.573	104.453	111.942	120.139
P61916	0	33.1965	94.0238	101.153
P61923	94.0451	69.7761	94.3067	116.404
P61956	103.275	107.624	110.433	122.629
P61960	104.229	68.7189	116.092	125.845
P61962	98.6598	73.7935	84.876	98.7672
P61964	118.392	78.4452	113.168	109.972
P61966	102.956	119.254	113.64	127.505
P61970	111.708	105.51	116.94	137.776
P61978	102.001	98.7437	114.111	122.525
P61981	100.092	96.8407	110.622	135.909
P62070	76.2226	75.485	103.737	120.035
P62072	130.326	106.356	178.523	0
P62081	103.593	101.915	112.791	118.168
P62136	91.1807	82.4626	94.4953	103.955
P62140	51.0803	16.0696	28.9522	56.5421
P62191	109.321	104.664	112.885	117.649
P62195	91.0216	80.9825	101.097	120.243
P62241	119.506	113.545	119.204	124.393
P62244	102.797	124.117	119.675	127.816
P62249	116.323	102.761	117.129	127.194
P62253	91.8173	80.5596	86.6679	54.6747
P62256	110.276	53.495	97.7018	116.404
P62258	104.07	101.07	116.752	117.649
P62263	91.0216	91.1318	117.129	131.966
P62266	100.569	103.607	121.09	132.174
P62269	104.548	101.704	119.958	126.779
P62273	104.548	115.659	118.355	130.099
P62277	110.276	102.761	119.015	124.081
P62280	106.457	113.122	129.483	131.24
P62304	101.365	82.8855	97.3245	116.612
P62306	79.2461	74.8507	102.323	108.934
P62310	118.233	128.98	129.295	132.381
P62312	175.201	182.686	137.876	149.5
P62314	100.728	95.9949	97.6074	117.545
P62316	96.1137	108.682	118.166	117.234
P62318	106.616	77.1766	79.3119	129.891
P62328	55.0585	75.6965	59.036	103.747
P62330	91.6581	101.915	122.033	128.958
P62333	90.226	89.4402	110.527	126.364
P62424	103.275	113.122	124.296	129.061
P62487	137.169	90.4974	86.4793	70.7555
P62495	80.9965	79.5024	82.4241	90.4674
P62633	121.415	170.846	150.136	147.113
P62701	101.524	113.545	123.919	126.779
P62714	236.465	0	0	0
P62745	126.666	121.157	111.942	83.5164
P62750	104.388	109.316	113.074	122.007
P62753	121.097	107.836	124.579	114.329
P62760	134.941	55.1865	138.159	74.2829
P62805	268.132	260.92	225.016	265.592
P62820	115.05	107.836	113.64	152.819
P62826	92.6129	93.4576	96.3815	106.133
P62829	93.4085	116.293	117.035	114.122
P62834	147.831	151.816	93.6466	64.7382
P62837	74.3131	77.1766	74.9738	79.0553
P62841	86.4069	105.51	120.996	111.321
P62847	84.8156	106.144	97.8904	103.332
P62851	106.934	112.91	111.282	128.128
P62854	119.347	112.276	124.108	135.182
P62857	112.663	80.7711	115.62	113.292
P62861	107.571	90.0746	100.531	105.096
P62873	105.98	76.1193	108.83	107.586
P62877	94.0451	125.597	131.275	124.6
P62879	70.8123	92.189	103.077	113.499
P62888	104.866	109.527	114.583	133.107
P62891	136.851	155.41	133.35	145.868
P62899	106.934	115.871	115.526	118.583
P62906	120.938	115.025	118.166	123.77
P62910	96.9094	97.6865	118.166	121.695
P62913	108.685	126.443	121.561	133.522
P62917	101.365	107.836	128.163	127.194
P62937	106.457	91.1318	107.321	111.113
P62942	133.509	115.871	146.93	165.373
P62979	100.728	98.3208	107.981	102.71
P62987	101.365	54.9751	39.986	72.9342
P62993	78.6096	93.6691	90.1572	99.4934
P62995	83.8608	84.9999	93.6466	107.067
P63000	119.824	105.933	113.64	110.179
P63010	94.8407	94.3034	108.17	125.638
P63096	109.481	32.3507	86.1963	91.9199
P63104	93.7268	92.4004	113.451	120.347
P63151	83.2243	68.9303	92.6092	106.237
P63165	116.482	112.065	116.092	125.43
P63167	75.9044	64.0671	88.6483	97.3147
P63172	83.3834	51.1691	98.9277	90.5712
P63173	83.3834	110.373	74.5023	97.8335
P63208	79.8826	54.7636	68.0894	64.9457
P63218	83.5426	102.973	117.318	135.286
P63220	62.5376	56.0323	145.232	151.782
P63241	85.1338	109.316	101.663	113.811
P63244	105.821	91.3432	113.828	123.044
P63261	103.115	109.739	113.828	115.055
P63272	85.293	82.0397	68.1838	86.8363
P63279	83.7017	86.2686	86.0077	84.0351
P63313	78.7687	82.2512	82.3298	97.7297
P67775	73.8357	62.3756	79.6892	94.2023
P67809	74.7905	53.7064	72.4276	84.7613
P67812	95.3181	111.642	105.435	131.551
P67870	89.4303	88.1716	104.303	103.54
P67936	89.1121	101.915	101.946	109.453
P68032	102.161	75.2736	100.531	97.0035
P68036	87.0434	82.4626	113.074	112.669
P68104	94.3633	106.144	92.0434	103.436
P68106	66.0384	46.5174	92.4206	88.8075
P68366	85.293	73.7935	92.8921	102.191
P68371	91.3399	78.6567	99.2107	106.652
P68400	80.6782	63.6442	94.1181	103.851
P68402	100.569	106.356	94.4953	95.3435
P68431	290.569	309.975	263.493	279.08
P69905	281.817	170.634	275.941	393.72
P78310	67.9479	70.8333	84.5931	111.321
P78316	45.9882	37.2139	59.9791	33.1991
P78318	32.6214	69.5646	97.6074	126.156
P78324	102.001	78.6567	99.1164	110.698
P78330	110.117	106.567	154.097	203.552
P78344	94.9998	87.5372	105.058	125.43
P78346	103.434	83.0969	88.7426	95.8623
P78347	90.226	72.7363	103.077	96.5885
P78362	0	71.0447	85.8191	126.675
P78371	86.8843	86.9029	102.983	109.868
P78386	1909.54	0	0	0
P78406	89.7486	70.8333	82.2355	120.243
P78417	92.4538	88.1716	96.5701	112.981
P78527	107.571	98.3208	113.828	129.476
P78537	67.9479	62.7985	83.933	114.329
P78540	102.001	77.1766	114.583	126.675
P78549	75.7453	61.3184	52.4345	76.6691
P78560	102.161	0	72.2389	95.551
P80297	127.78	336.617	291.502	226.065
P80303	87.5208	127.5	101.38	117.442
P80365	149.581	140.609	143.252	153.234
P80370	228.827	430.92	294.897	559.923
P80404	86.7251	68.0845	100.814	106.652
P82650	113.14	88.5945	102.04	109.142
P82663	102.32	109.316	64.4115	69.0955
P82664	95.9546	21.99	97.9847	83.9314
P82673	81.3148	38.9054	91.7604	108.104
P82675	85.9295	86.2686	106.378	123.148
P82909	92.2946	72.1019	94.6839	80.404
P82912	106.616	101.492	93.3636	104.681
P82914	38.9865	0	141.083	154.376
P82921	88.4755	81.8283	92.1377	102.813
P82930	95.6363	82.4626	84.3102	68.2656
P82932	100.251	91.7661	98.6448	43.9888
P82933	96.9094	58.781	109.773	121.073
P82970	117.278	149.067	183.898	117.027
P82979	122.847	84.1542	118.166	124.081
P82980	110.276	55.1865	137.405	141.511
P83105	128.894	97.8979	99.7765	134.249
P83111	102.956	94.5149	96.5701	108.727
P83436	117.278	52.2263	163.999	234.883
P83731	107.094	109.95	108.264	120.865
P83881	79.7235	105.087	124.108	121.177
P83916	425.669	390.746	20.8418	16.0808
P84074	309.983	0	390.618	432.936
P84077	91.0216	104.664	110.245	127.609
P84085	78.1322	105.51	101.191	110.906
P84090	96.5911	106.144	103.36	127.401
P84095	0	57.3009	53.4719	171.183
P84098	98.5007	144.838	131.181	120.243
P84101	62.5376	68.0845	50.4541	63.182
P84103	87.3616	106.356	119.77	120.969
P85037	91.9764	82.6741	100.437	114.122
P86790	94.6816	188.607	98.5505	99.8047
P98077	97.8641	90.286	105.718	102.917
P98082	101.365	88.8059	99.305	137.257
P98155	125.075	0	252.553	244.117
P98175	102.161	115.236	113.923	105.511
P98179	45.0334	55.1865	56.2068	62.0407
P98194	49.8073	104.241	120.43	142.86
P99999	122.529	125.808	113.828	139.229
Q00059	108.844	110.162	120.996	132.485
Q00169	122.688	125.808	121.184	139.436
Q00266	63.015	56.2437	87.5166	86.2138
Q00325	98.8189	98.9551	110.433	120.865
Q00341	106.934	88.1716	104.869	112.047
Q00403	109.64	85.6343	125.051	124.393
Q00534	59.8324	0	61.488	56.2309
Q00535	78.1322	61.7412	73.7479	127.401
Q00577	161.038	130.037	119.675	202.929
Q00587	46.1473	56.8781	121.373	128.958
Q00610	90.8625	92.8233	107.604	115.47
Q00613	121.893	0	131.086	130.306
Q00653	51.5577	107.624	79.2176	88.0813
Q00688	92.2946	94.9377	104.68	105.303
Q00765	74.154	108.259	79.6892	126.571
Q00796	90.5442	83.7313	109.396	116.3
Q00839	100.569	101.915	107.415	113.914
Q00975	0	0	54.7922	79.7815
Q01081	100.569	86.6915	102.7	127.298
Q01082	92.2946	89.4402	108.924	125.326
Q01085	83.5426	62.3756	119.581	124.185
Q01105	126.189	109.104	127.691	134.56
Q01130	71.767	87.1144	93.9295	107.171
Q01415	124.916	98.7437	86.5736	100.531
Q01433	145.762	131.306	160.699	185.5
Q01469	91.6581	98.7437	95.5327	103.851
Q01518	88.7938	95.5721	104.586	117.027
Q01581	15.5946	22.2015	39.7031	86.2138
Q01628	164.857	134.689	202.005	256.566
Q01650	91.3399	89.2288	125.522	150.744
Q01658	97.0685	90.7089	107.038	112.254
Q01668	177.428	116.928	154.38	43.9888
Q01780	74.154	69.7761	93.3636	94.5136
Q01844	114.891	104.664	113.357	133.834
Q01968	117.596	101.492	133.916	146.802
Q01970	43.6013	299.614	36.7796	33.3028
Q02040	61.1054	0	91.1946	73.8679
Q02127	117.278	87.7487	113.734	96.0698
Q02218	80.9965	78.4452	92.6092	104.162
Q02241	75.1087	43.1343	84.4045	68.2656
Q02252	146.558	147.798	228.599	257.811
Q02318	69.6984	78.4452	71.2959	84.3464
Q02543	112.027	109.527	118.638	136.531
Q02750	95.9546	89.6517	97.3245	94.0986
Q02790	79.4052	81.4054	102.794	118.272
Q02809	105.025	100.012	111.659	114.537
[truncated: 2,830 more rows]
